# Supplementary material for: Integrated Kinetic Modelling and Microbial Profiling Provide Insights Into Biological Sulfate-Reducing Reactor Design and Operation
Source: Front Bioeng Biotechnol. 2022 Jun 29;10:897094. doi: 10.3389/fbioe.2022.897094 (PMC9277144; doi:10.3389/fbioe.2022.897094)
Supplement: Supplementary file 2 [file Table1.XLSX]

## Sheet: Sulphate and sulphide
		Table S1 Lactate UAPBR sulphate, sulphide
		summary		Acetate
				midle					inlet					effluent
		dil rate (/h)	HRT	sulphate	std	predicted sulphide	sulphide	std	sulphate	std	predicted sulphide	sulphide	std	sulphate	std	predicted sulphide	sulphide	std
		0.0104167	4	54.3997	21.7187	315.2	367.671	36.95	217.081	34.142	260.973	274.554	11.4009	33.8487	18.9864	322.05	339.509	45.5597
		0.0138889	3	475.857	19.5956	174.714	191.183	10.3635	577.409	27.3977	140.864	153.106	10.9282	350.836	19.1265	216.388	229.706	14.9219
		0.0156642	2.66	278.726	30.222	240.425	282.653	10.9887	397.743	25.7198	200.752	237.755	8.44146	138.368	32.8157	287.211	331.633	21.9699
		0.0178827	2.33	355.101	26.0385	214.966	261.496	5.81895	465.046	12.2436	178.318	209.259	10.7725	206.732	32.3561	264.423	278.869	11.117
		0.0208333	2	400.11	28.0527	199.963	223.611	9.58808	464.188	49.4369	178.604	191.022	9.00644	353.246	28.8829	215.585	220.685	16.8672
		0.0277778	1.5	425.745	31.0763	191.418	203.075	11.4073	519.721	39.8627	160.093	169.94	7.05301	372.612	16.1171	209.129	225.05	6.81129
		0.0320513	1.3	516.439	26.7143	161.187	186.19	15.0152	624.728	28.4074	125.091	150	13.2549	433.931	14.2354	188.69	213.929	8.13268
		0.0416667	1	544.613	22.8204	151.796	181.597	2.96077	633.499	29.6985	122.167	153.968	10.589	443.209	13.8903	185.597	209.425	6.0955
		Table S2 Acetate UAPBR sulphate, sulphide
		summary		Lactate
				middle					inlet					effluent
		dil rate (/h)	HRT	sulphate	std	predicted sulphide	sulphide	std	sulphate	std	predicted sulphide	sulphide	std	sulphate	std	predicted sulphide	sulphide	std
		0.0104167	4	93.2566	31.6775	302.248	319.382	18.5852	433.125	74.371	188.958	204.725	23.5366	37.8207	6.76581	320.726	304.092	46.6759
		0.0138889	3	173.137	31.7467	275.621	282.996	10.2154	615.876	28.577	128.041	139.286	10.7349	13.0642	7.71805	328.979	302.586	17.925
		0.0156642	2.66	45.2257	18.81	318.258	346.108	7.89248	556.971	41.6647	147.676	187.592	14.1488	9.89583	4.64252	330.035	331.93	13.8224
		0.0178827	2.33	79.9045	22.6418	306.698	327.902	10.4218	443.687	42.1737	185.438	206.088	15.1426	11.2413	5.1852	329.586	314.559	16.2287
		0.0208333	2	150.882	24.3909	283.039	295.635	10.1935	478.68	50.3642	173.773	174.355	25.3165	62.5525	25.3074	312.483	321.577	11.7561
		0.0277778	1.5	200.044	24.4487	266.652	286.657	10.1373	476.843	63.1375	174.386	160.317	6.62473	69.8957	7.28188	310.035	323.958	10.4239
		0.0320513	1.3	261.435	20.3255	246.188	275.417	5.79632	552.422	32.2239	149.193	159.226	5.24012	95.8007	19.1539	301.4	318.155	5.47166
		0.0416667	1	248.529	28.3496	250.49	268.676	3.49533	565.235	28.3397	144.922	153.534	18.3922	36.5257	13.1429	321.158	333.036	8.40891
		Table S3 Lactate and Acetate reactor VSRR
			entire 1L reactor
			Acetate			Lactate
		VSLR (mg/L.h)	Xs	VSRR (mg/L.h)	std	Xs	VSRR (mg/L.h)	std
		10.4167	0.966151	10.0641	0.197775	0.962179	10.0227	0.0704772
		13.8889	0.649164	9.01617	0.272161	0.986936	13.7074	0.107195
		15.6642	0.861632	13.4967	0.473403	0.990104	15.5092	0.0727212
		17.8827	0.793268	14.1858	0.465638	0.988759	17.6817	0.0927253
		20.8333	0.646754	13.4741	0.584431	0.937448	19.5302	0.527237
		27.7778	0.627388	17.4274	0.86323	0.930104	25.8362	0.202274
		32.0513	0.566069	18.1432	0.856229	0.904199	28.9807	0.613906
		41.6667	0.556791	23.1996	0.950851	0.963474	40.1448	0.547623

## Sheet: VFAs
	Table S4 Lactate and Acetate UAPBR VFAs
				Acetae																											Lactate
				middle									inlet									effluent									middle												inlet
	HRT	day 0 +	date sampled	citrate	average	stdev	acetate	average	stdev	propionate	average	stdev	citrate	average	stdev	acetate	average	stdev	propionate	average	stdev	citrate	average	stdev	acetate	average	stdev	propionate	average	stdev	citrate	average	stdev	lactate	average	stdev	acetate	average	stdev	propionate	average	stdev	citrate	average	stdev	lactate	average	stdev	acetate
	1.3	41 days, 19:00:00	2018-11-15 10:00:00	0			749.991			0			0			775.043			0			0			677.652			0			0			0			632.267			51.5736			0			153.985			539.177
		41 days, 20:07:30	2018-11-16 13:00:00	0			724.346			0			0			774.006			0			0			656.934			0			0			0			678.146			69.1295			0			0			570.829
		41 days, 21:00:00	2018-11-17 10:00:00	0			685.557			0			0			752.705			0			0			647.434			0			0			0			670.238			52.4533			0			18.8675			583.058
		41 days, 21:57:30	2018-11-18 09:00:00	0			710.531			0			0			753.261			0			0			644.95			0			0			0			728.341			42.1839			0			36.4561			603.166
		41 days, 22:57:30	2018-11-19 09:00:00	0	0	0	693.659	712.817	25.6427	0	0	0	0	0	0	746.417	760.286	13.2777	0	0	0	0	0	0	681.033	661.601	16.8447	0	0	0	0	0	0	0	0	0	719.057	685.61	38.9938	40.4512	51.1583	11.4017	0	0	0	56.46	53.1538	60.1199	592.486
	1.5	41 days, 11:00:00	2018-11-07 10:00:00	0			735.026			0			0			763.007			0			0			702.384			0			0			0			779.929			23.6192			0			23.7694			614.134
		41 days, 12:05:00	2018-11-08 12:00:00
		41 days, 13:17:30	2018-11-09 17:00:00
		41 days, 14:05:00	2018-11-10 12:00:00	0			709.359			0			0			709.005			0			0			647.374			0			0			0			714.597			40.2206			0			34.6767			593.319
		41 days, 14:55:00	2018-11-11 08:00:00	0			699.62			0			0			687.94			0			0			631.391			0			0	0	0	0	0	0	729.952	741.493	34.161	66.4913	43.4437	21.617	0	0	0	0	19.482	17.7315	635.247
		41 days, 16:07:30	2018-11-12 13:00:00		0	0		714.668	18.2905		0	0		0	0		719.984	38.7191		0	0		0	0		660.383	37.2412		0	0
	2	41 days, 1:55:00	2018-10-29 08:00:00	0			698.75			0			0			721.396			0			0			718.752			0			0			0			776.133			33.2711			0			0			719.479
		41 days, 3:17:30	2018-10-30 17:00:00	0			707.846			0			0			743.204			0			0			677.5			0			0			0			659.824			0			0			0
		41 days, 4:00:00	2018-10-31 10:00:00	0			673.732			82.7707			0			781.127			0			0			629.383			0			0			0			815.955			22.4348			0			0			738.696
		41 days, 5:07:30	2018-11-01 13:00:00	0			723.549			0			0			756.71			0			0			668.497			0			0			0			781.202			0			0			51.7974			679.284
		41 days, 6:00:00	2018-11-02 10:00:00
		41 days, 7:00:00	2018-11-03 09:59:59	0	0	0	689.145	698.605	18.8135	0	16.5541	37.0162	0	0	0	714.213	743.33	27.0946	0	0	0	0	0	0	642.817	667.39	34.6044	0	0	0	0	0	0	0	0	0	770.099	760.643	59.1098		13.9265	16.6783	0	0	0	6.91842	11.7432	22.5905	716.758
	2.33	39 days, 9:27:30	2018-09-18 21:00:00	0			740.102			0			0			750.185			0			0			677.89			0			0			0			864.454			20.7093			0			0			707.539
		39 days, 11:12:30	2018-09-20 15:00:00
		39 days, 12:57:30	2018-09-22 09:00:00	0			698.26			0			0			771.226			0			0			650.095			0			0			0			752.853			0			0			0			677.114
		39 days, 15:20:00	2018-09-24 18:00:00	0			626.081			0			0			657.115			0			0			576.259			0			0			0			710.98			62.126			0			23.6052			626.951
		39 days, 15:57:30	2018-09-25 09:00:00
		39 days, 18:17:30	2018-09-27 17:00:00	0			602.023			0			0			649.102			0			0			573.344			0			0			0			691.365			35.6076			0			86.2572			608.661
		39 days, 19:12:30	2018-09-28 15:00:00
		39 days, 22:20:00	2018-10-01 18:00:00	0			623.437			0			0			712.123			0			0			534.411			0			0			0			671.811			33.1818			0			0			632.172
		39 days, 23:22:30	2018-10-02 19:00:00
		40 days, 0:05:00	2018-10-03 12:00:00	0			610.545			0			0			732.439			23.5238			0			581.066			0			0			0			672.63			39.4534			0			0			609.498
		40 days, 0:57:30	2018-10-04 09:00:00
		40 days, 1:57:30	2018-10-05 09:00:00		0	0		650.075	55.8275		0	0		0	0		712.032	49.7034		3.92064	9.60356		0	0		598.844	53.8571		0	0		0	0		0	0		727.349	73.6065		31.8464	20.6343		0	0	0	15.6946	32.3349
	2.66	37 days, 18:15:00	2018-08-10 16:00:00	0			578.91			0			0			642.265			0			0			533.286			0			0			0			644.252			63.9935			0			0			547.36
		37 days, 20:15:00	2018-08-12 16:00:00	0			554.731			0			0			672.944			0			0			522.423			0			0			0			623.052			79.9913			0			0			519.354
		37 days, 23:10:00	2018-08-15 14:00:00	0			632.475			0			0			689.56			0			0			546.881			0			0			0			681.088			48.9022			0			0			593.983
		38 days, 1:07:30	2018-08-17 13:00:00	0			635.354			0			0			686.899			0			0			543.179			0			0			0			661.254			63.6103			0			0			555.255
		38 days, 2:12:30	2018-08-18 15:00:00
		38 days, 3:12:30	2018-08-19 15:00:00	0			587.481			0			0			755.328			0			0			534			0			0			0			671.32			98.5241			0			0			539.359
		38 days, 5:00:00	2018-08-21 10:00:00	0			604.388			0			0			711.536			0			0			561.94			0			0			0			611.631			133.716			0			0			511.644
		38 days, 7:00:00	2018-08-23 10:00:00	0			588.316			0			0			683.354			0			0			556.352			0			0			0			615.595			76.9798			0			0			555.907
		38 days, 7:57:30	2018-08-24 09:00:00
		38 days, 11:20:00	2018-08-27 18:00:00	0			582.507			0			0			656.598			0			0			551.656			0			0			0			637.828			78.8414			0			0			637.628
		38 days, 11:57:30	2018-08-28 09:00:00	0			560.343			0			0			609.376			0			0			541.011			0			0			0			694.73			41.6148			0			0			581.441
		38 days, 14:20:00	2018-08-30 18:00:00	0			536.035			0			0			623.367			0			0			505.18			0			0			0			632.751			56.6079			0			0			562.615
		38 days, 17:20:00	2018-09-02 18:00:00
		38 days, 17:57:30	2018-09-03 09:00:00		0	0		586.054	31.8615		0	0		0	0		673.123	42.8984		0	0		0	0		539.591	16.8123		0	0		0	0		0	0		647.35	28.556		74.2782	26.717		0	0		0	0
	3	32 days, 16:57:30	2018-04-11 09:00:00	0			770.095			0			0			759.459			73.8637			0			708.136			0			0			0			768.026			65.0769			0			0			641.137
		32 days, 19:03:45	2018-04-13 11:30:00	0			753.571			0			0			777.989			46.6411			0			702.599			0			0			0			810.603			29.323			0			0			692.904
		32 days, 20:57:30	2018-04-15 09:00:00
		32 days, 22:20:00	2018-04-16 18:00:00	0			772.729			0			0			798.48			0			0			689.649			0			0			0			803.733			50.9794			0			0			677.02
		33 days, 0:12:30	2018-04-18 15:00:00	0			766.075			0			0			816.363			0			0			666.107			0			0			0			778.67			55.3115			0			0			614.127
		33 days, 2:00:00	2018-04-20 10:00:00	0			902.617			0			0			963.356			20.8497			0			880.161			0			0			0			851.435			116.598			0			0			687.215
		33 days, 4:17:30	2018-04-22 17:00:00	0			865.88			0			0			904.456			0			0			794.846			0			0			0			887.977			50.1947			0			0			670.841
		33 days, 6:07:30	2018-04-24 13:00:00
		33 days, 7:17:30	2018-04-25 17:00:00	0	0	0	813.83	806.4	57.3287	0	0	0	0	0	0	905.548	846.522	77.4435	30.6811	24.5765	28.223	0	0	0		740.25	81.317	0	0	0	0	0	0	0	0	0	852.555	821.857	43.6027	60.5064	61.1414	26.9591	0	0	0	0	0	0	683.532
	4	19 days, 7:20:00	2017-05-24 18:00:00	0			507.813			0			0			467.399			0			0			492.737			0			0			0			833.067			0			0			0			724.322
		19 days, 12:00:00	2017-05-29 10:00:00	0			443.927			0			0			601.178			0			0			396.151			0			0			0			748.802			0			0			0			721.922
		19 days, 15:15:00	2017-06-01 16:00:00	0			452.852			0			0			692.968			0			0			435.326			0			0			0			840.849			0			0			0			746.66
		19 days, 19:10:00	2017-06-05 14:00:00							0						518.467			0																		767.09			0						0
		19 days, 22:00:00	2017-06-08 10:00:00							0						492.523			0																		753.142			0						0			705.366
		20 days, 2:03:45	2017-06-12 11:30:00	0			480.948			0			0			590.549			0			0			487.022			0			0			0			782.212			0			0			0			747.325
		20 days, 4:58:45	2017-06-15 09:30:00	0			521.345			0			0			590.501			0			0			452.051			0			0			0			782.701			0			0			0			670.887
		20 days, 8:58:45	2017-06-19 09:30:00	0	0	0	455.427	477.052	31.8552	0	0	0	0	0	0	512.686	558.284	73.9767	0	0	0	0	0	0		452.657	39.6262	0	0	0	0	0	0	0	0	0	744.46	781.54	37.103	0	0	0	0	0	0	0	0	0
	1	42 days, 12:07:30	2018-12-02 12:59:59	0			760.397			0			0			757.369			15.6559			0			711.571			0			0			0			719.937			59.8315			0			0			641.256
		42 days, 13:07:30	2018-12-03 12:59:59	0			762.552			0			0			819.764			13.6305			0			751.429			13.4259			0			0			692.475			66.3895			0			11.2478			661.21
		42 days, 13:57:30	2018-12-04 09:00:00	0			794.52			14.7257			0			773.876			17.6664			0			725.425			10.2287			0			0			657.186			67.1199			0			72.2014			586.705
		42 days, 15:15:00	2018-12-05 16:00:00	0			746.277			0			0			750.296			16.6353			0			721.606			0			0			0			682.467			60.2463			0			27.3793			582.577
		42 days, 17:02:30	2018-12-07 11:00:00	0			958.06			7.28888			0			1048.6			22.634			0			990.571			15.6966			0			0			973.129			104.011			0			0
		42 days, 18:02:30	2018-12-08 11:00:00	0			804.918			10.943			0			857.243			17.0725			0			927.68			39.0291			0			0			804.918			10.943			0			8.6838
		42 days, 19:22:30	2018-12-09 19:00:00
		42 days, 20:20:00	2018-12-10 18:00:00
		42 days, 21:27:30	2018-12-11 21:00:00	0			797.168						0			779.798						0			704.273						0			0									0
		42 days, 21:57:30	2018-12-12 09:00:00	0			751.673						0			759.944						0			780.902						0			0									0
		42 days, 22:17:30	2018-12-12 17:00:00
		42 days, 23:02:30	2018-12-13 11:00:00	0			809.459						0			794.722						0			779.629						0			0									0
		43 days, 0:02:30	2018-12-14 11:00:00	0			836.867						0			845.524						0			770.098						0			0									0
		43 days, 1:25:00	2018-12-15 20:00:00		0	0		802.189	62.0379		5.49292	6.46048		0	0		818.714	88.852		17.2158	3.00681		0	0		786.318	96.3043		13.0634	14.357		0	0		0	0		755.018	118.355		61.4235	29.7422		0	0		19.9187	27.5102
[truncated: 17 more columns]

## Sheet: pH and redox
	Table S5 Lactate and Acetate UAPBR redox potentials
	redox potential		Acetate						Lactate
			middle		inlet		effluent		middle		inlet		effluent
	dilution (h-1)	HRT	ave	sd	ave	sd	ave	sd	ave	sd	ave	sd	ave	sd
	0.0416667	1	-344.333	1.52753	-341.667	2.08167	-351	1	-343	5.65685	-332	8.48528	-348	4.24264
	0.0320513	1.3	-350.5	0.707107	-347.5	2.12132	-356.25	1.70783	-344.5	0.707107	-336	1.41421	-351	2.3094
	0.0277778	1.5	-357	n/a	-352	n/a	-360.667	4.4121	-348	n/a	-340	n/a	-354	2.60768
	0.0208333	2	-361	0	-359.5	2.12132	-359.5	0.707107	-353.5	2.12132	-343.5	3.53553	-359	2.82843
	0.0178827	2.33	-357	2.82843	-353	0	-362.857	8.53285	-345	11.3137	-337.5	2.12132	-358.143	6.30948
	0.0156642	2.66	-380.333	14.2244	-376.667	16.2891	-389.625	12.4136	-372.667	17.0392	-358	16.4621	-378.125	13.4527
	0.0138889	3	-396.333	4.4121	-388.333	6.8313	-401.1	3.38132	-390.667	6.71317	-377	10	-400.2	3.85285
	0.0104167	4	-399.667	2.51661	-394.667	3.05505	-400.375	11.8676	-387	2.64575	-375.333	2.3094	-391.857	7.19788
	Table S6 Lactate and Acetate UAPBR pH
	pH		Acetate						Lactate
			middle		inlet		effluent		middle		inlet		effluent
	dilution (h-1)	HRT	ave	sd	ave	sd	ave	sd	ave	sd	ave	sd	ave	sd
	0.0416667	1	7.39667	0.085049	7.37667	0.0723418	7.41	0.0818535	7.15	0.0848528	7.085	0.00707107	7.22	0.05
	0.0320513	1.3	7.425	0.0212132	7.34	0.0141421	7.465	0.0208167	7.13	0.0141421	7.045	0.0212132	7.21	0.0559762
	0.0277778	1.5	7.44	n/a	7.38	n/a	7.525	0.10616	7.13	n/a	7.04	n/a	7.27	0.0807465
	0.0208333	2	7.48	0	7.475	0.0212132	7.495	0.0636396	7.13	0.0565685	6.995	0.0212132	7.26	0.0424264
	0.0178827	2.33	7.495	0.0353553	7.5	0.0565685	7.52571	0.0624118	7.14	0.0141421	6.99	0.0565685	7.30857	0.0691444
	0.0156642	2.66	7.45667	0.125033	7.42667	0.0929157	7.49063	0.063612	7.16667	0.0208167	7.07	0.07	7.25317	0.0436462
	0.0138889	3	7.44333	0.0930949	7.40167	0.110529	7.37111	0.11494	7.10167	0.092826	6.99833	0.099482	7.371	0.113769
	0.0104167	4	7.526	0.0450333	7.44333	0.023094	7.51	0.105017	7.16	0.0264575	7.076	0.0660908	7.23875	0.0977515

## Sheet: planktonic cell counts
		Table S7 Lactate and Acetate UAPBR biomass concentrations
				Acetate						Lactate
				middle		inlet		effluent		middle		inlet		effluent
		dilution rate (/h)	HRT (days)	cells/ml	stdev	cells/ml	stdev	cells/ml	stdev	cells/ml	stdev	cells/ml	stdev	cells/ml	stdev
		0.0104167	4	139062500	3.31456e+07	243750000	4.41942e+06	198437500	6.62913e+06	235937500	1.98874e+07	200000000	1.76777e+07	246875000	1.32583e+07
		0.0138889	3	171875000	4.41942e+06	246875000	1.76777e+07	210937500	3.31456e+07	332812500	2.20971e+06	242187500	6.62913e+06	303125000	7.07107e+07
		0.0156642	2.66	131250000	3.3802e+07	1.10417e+08	1.44338e+07	1.52083e+08	3.44223e+07	1.47917e+08	1.72112e+07	2.04167e+08	1.40914e+07	1.32292e+08	2.12714e+07
		0.0178827	2.33	151562500	6.62913e+06	228125000	4.41942e+06	198437500	2.20971e+06	356250000	5.3033e+07	456250000	0	178125000	1.32583e+07
		0.0208333	2	159375000	1.32583e+07	231250000	1.32583e+07	196875000	3.09359e+07	267187500	6.62913e+06	968750000	9.72272e+07	223437500	1.10485e+07
		0.0277778	1.5	1.76042e+08	2.21706e+07	221875000	1.76777e+07	181250000	3.47985e+07	279687500	2.87262e+07	1456250000	4.41942e+07	220312500	6.62913e+06
		0.0320513	1.3	151562500	1.10485e+07	198437500	1.10485e+07	151562500	6.62913e+06	223437500	2.20971e+06	637500000	5.3033e+07	171875000	1.32583e+07
		0.0416667	1	171875000	2.20971e+07	260937500	1.98874e+07	260937500	1.98874e+07	2.55208e+08	2.97012e+07	843750000	1.14905e+08	168750000	0

## Sheet: OTU diversity
		Table S8 Metagenomic sample alpha diversity and sequencing statistics
		Electron donor	Microbial phase	HRT (days)	OTUs	Chao1	Shannon	Inverse Simpson	GoodsCoverage
		Lactate	planktonic	3	227	280.323	4.01946	0.884841	0.998143
		Lactate	planktonic	3	354	437	4.97198	0.937042	0.997811
		Lactate	planktonic	3	317	394.073	5.0213	0.932202	0.996721
		Lactate	planktonic	2	236	272.404	3.9504	0.871399	0.998403
		Lactate	planktonic	2	278	357.444	4.18308	0.846171	0.998087
		Lactate	planktonic	2	287	362.086	4.70107	0.923307	0.997737
		Lactate	planktonic	1	207	259.528	4.03297	0.896678	0.997918
		Lactate	planktonic	1	287	394.129	4.15778	0.883471	0.997544
		Lactate	planktonic	1	301	374.077	4.33145	0.88333	0.997609
		Lactate	planktonic	1	306	371.878	4.39514	0.889448	0.997937
		Lactate	associated	1	233	312.565	3.95123	0.854996	0.997952
		Lactate	associated	1	230	285.25	3.99504	0.833214	0.998511
		Lactate	associated	1	257	324	4.02987	0.835116	0.997634
		Lactate	associated	1	272	355.27	4.05314	0.858592	0.997362
		Lactate	associated	1	240	346.4	4.5566	0.900317	0.997591
		Lactate	associated	1	303	344.553	5.01009	0.937557	0.997851
		Lactate	associated	1	319	361.185	5.01938	0.937414	0.997579
		Lactate	attached	1	228	263.838	3.44393	0.804202	0.997903
		Lactate	attached	1	217	268.13	3.68059	0.811894	0.998062
		Lactate	attached	1	240	280.552	3.92725	0.83925	0.998245
		Lactate	attached	1	271	336.1	4.21912	0.874396	0.997832
		Lactate	attached	1	248	280.758	4.46493	0.893707	0.99812
		Lactate	attached	1	299	391.885	4.92953	0.925377	0.997545
		Lactate	attached	1	329	400.188	4.96492	0.927442	0.998254
		Acetate	planktonic	3	202	234.758	3.16582	0.684351	0.996142
		Acetate	planktonic	3	314	381	4.46584	0.838777	0.998114
		Acetate	planktonic	3	313	366.824	4.70561	0.878636	0.997532
		Acetate	planktonic	2	331	383.778	4.86066	0.923741	0.997376
		Acetate	planktonic	2	286	355.03	5.05078	0.938062	0.997377
		Acetate	planktonic	2	348	410.125	5.57332	0.957428	0.997689
		Acetate	planktonic	1	260	304.634	4.4543	0.907403	0.99748
		Acetate	planktonic	1	276	353.027	4.84759	0.926522	0.996084
		Acetate	planktonic	1	283	407.5	4.91173	0.925361	0.996465
		Acetate	planktonic	1	320	384.188	4.97111	0.928029	0.996877
		Acetate	associated	1	313	344.41	3.9231	0.736149	0.998334
		Acetate	associated	1	293	350.973	3.99053	0.78477	0.9972
		Acetate	associated	1	280	375.294	4.054	0.852254	0.997023
		Acetate	associated	1	291	323.81	4.07224	0.785044	0.997951
		Acetate	associated	1	262	323.737	4.18431	0.875152	0.997089
		Acetate	associated	1	290	338.75	4.26255	0.881526	0.997549
		Acetate	associated	1	320	363.872	4.28146	0.790283	0.997174
		Acetate	attached	1	282	355.312	3.43005	0.708563	0.997179
		Acetate	attached	1	293	328.636	3.57195	0.729272	0.99841
		Acetate	attached	1	244	297.053	3.65113	0.778993	0.997082
		Acetate	attached	1	310	370.326	3.66031	0.745725	0.997658
		Acetate	attached	1	271	299.826	3.75998	0.78176	0.998055
		Acetate	attached	1	314	373.947	3.8743	0.788713	0.998325
		Acetate	attached	1	280	357.037	4.03751	0.84251	0.997677

## Sheet: coefficients of variation
			Table S9 OTU replicate coefficients of variation
			Electron donor	Acetate	Acetate			Electron donor	Acetate	Acetate			Electron donor	Acetate	Acetate			Electron donor	Lactate	Lactate			Electron donor	Lactate	Lactate
			Reactor zone	6	6			Reactor zone	6	6			Reactor zone	effluent	effluent			Reactor zone	6	6			Reactor zone	6	6
			Microbial phase	associated	associated			Microbial phase	attached	attached			Microbial phase	planktonic	planktonic			Microbial phase	associated	associated			Microbial phase	attached	attached
			HRT (days)	1	1			HRT (days)	1	1			HRT (days)	1	1			HRT (days)	1	1			HRT (days)	1	1
			Replicate	i	ii			Replicate	i	ii			Replicate	i	ii			Replicate	i	ii			Replicate	i	ii			median coefiicient of variation (%)	6.68093
			OTU name			ave	std	OTU name			ave	std	OTU name			ave	std	OTU name			ave	std	OTU name			ave	std	average coefiicient of variation (%)	8.79149
			Lutaonella (0)	25.168	26.7561	25.9621	1.12295	Lutaonella (0)	43.9871	49.0102	46.4986	3.55186	Pustulibacterium (3)	17.6065	16.212	16.9093	0.986	Lutaonella (0)	13.9928	13.7316	13.8622	0.184719	Lutaonella (0)	19.7664	20.4818	20.1241	0.505888		3.15497
			Chlorobium (40)	19.3977	18.639	19.0184	0.536503	Desulfobacca (46)	7.9466	6.93811	7.44235	0.713105	Bacteroides (23)	14.623	15.1605	14.8917	0.380099	Desulfobacter (18)	11.704	11.2855	11.4947	0.295926	Desulfobulbus (27)	10.8678	9.69212	10.28	0.831314		1.95572
			Desulfobacca (46)	8.99335	9.52622	9.25979	0.376794	Desulfobulbus (58)	5.18031	4.29339	4.73685	0.627152	Dethiosulfovibrio (13)	7.48191	7.77989	7.6309	0.210704	Desulfomicrobium (1)	9.67501	10.4803	10.0777	0.569462	Lentimicrobium (41)	7.57381	7.81261	7.69321	0.168855		2.96256
			Aquamicrobium (26)	3.41614	4.5817	3.99892	0.824176	Lentimicrobium (41)	4.68273	4.12165	4.40219	0.396741	Desulfomicrobium (1)	6.93907	7.15528	7.04717	0.152886	Desulfobulbus (27)	7.71722	7.67604	7.69663	0.0291242	Mesotoga (63)	6.4724	7.26208	6.86724	0.558388		17.0596
			Lentimicrobium (41)	3.9694	3.76324	3.86632	0.145782	Desulfosarcina (53)	4.36496	3.80628	4.08562	0.395046	Proteiniphilum (29)	6.96852	6.58207	6.7753	0.273265	Aminomonas (2)	7.4289	7.46793	7.44841	0.0276014	Desulfobacter (18)	5.4018	5.82439	5.61309	0.298819		2.59695
			Rhizobium (30)	3.58694	3.72527	3.65611	0.0978087	Mesotoga (63)	3.61366	2.91326	3.26346	0.495257	Anseongella (45)	4.67093	4.88615	4.77854	0.152182	Lentimicrobium (41)	4.78411	4.85126	4.81768	0.0474791	Desulfosarcina (53)	5.2837	4.9723	5.128	0.220192		1.92814
			Dethiosulfovibrio (13)	3.03368	2.94477	2.98923	0.0628644	unclassified (101)	2.59385	3.45969	3.02677	0.612239	Macellibacteroides (9)	3.4001	3.20999	3.30505	0.134426	Mesotoga (63)	3.16805	2.93395	3.051	0.165532	Desulfatiglans (91)	3.37356	2.99109	3.18232	0.270442		1.46528
			Mesotoga (63)	3.17478	2.70852	2.94165	0.329697	Firmicutes (103)	2.84018	2.1826	2.51139	0.464979	Aminomonas (2)	2.83201	2.82653	2.82927	0.00387563	Dethiosulfovibrio (10)	2.926	2.92372	2.92486	0.00161118	Paludibacter (36)	2.65725	2.84031	2.74878	0.129442		7.34322
			Desulfosarcina (53)	2.86658	2.73805	2.80232	0.0908879	Dethiosulfovibrio (13)	1.75879	2.06083	1.90981	0.213569	Paracoccus (4)	2.52483	2.70794	2.61638	0.129479	Desulfosarcina (53)	2.81565	2.6815	2.74857	0.0948601	Cloacimonetes (123)	2.47497	2.68953	2.58225	0.151718		2.24195
			Mariniphaga (121)	1.96428	1.93224	1.94826	0.0226516	Chlorobium (40)	1.56912	1.80791	1.68851	0.168847	Rhizobium (30)	1.89362	1.85009	1.87186	0.0307773	Proteiniphilum (24)	2.58427	2.56891	2.57659	0.0108611	Dethiosulfovibrio (10)	2.50321	2.4581	2.48065	0.0318994		0.815419
			Lutaonella (68)	1.89002	1.78037	1.83519	0.0775342	Lutaonella (68)	1.71938	1.54562	1.6325	0.122868	Enterobacter (16)	1.55698	1.605	1.58099	0.0339552	Desulfatiglans (91)	2.32442	2.43927	2.38185	0.0812123	Acholeplasma (114)	2.15148	2.6194	2.38544	0.330871		2.90077
			Halothiobacillus (60)	1.7452	1.64114	1.69317	0.0735803	Aminomonas (55)	1.62085	1.31768	1.46926	0.214374	Gordonia (163)	1.18667	1.15829	1.17248	0.0200698	Cloacimonetes (123)	2.01474	1.89342	1.95408	0.0857821	Geobacter (104)	2.16431	2.12848	2.1464	0.0253377		2.98127
			Geobacter (104)	1.71921	1.45973	1.58947	0.183478	Mariniphaga (121)	1.13065	0.83682	0.983737	0.207771	Lutaonella (68)	1.12355	1.14643	1.13499	0.0161773	Desulfovibrio (6)	1.73353	1.9173	1.82542	0.129949	Proteiniphilum (24)	1.97176	1.90055	1.93616	0.0503493		7.54642
			Desulfobacter (18)	1.73777	1.40067	1.56922	0.238371	Thermovirga (105)	1.10848	0.846187	0.977336	0.185471	Desulfobacter (18)	0.988891	1.08318	1.03603	0.0666692	Paludibacter (36)	1.70149	1.58979	1.64564	0.078983	Aminomonas (2)	1.91784	1.78484	1.85134	0.0940493		9.69941
			unclassified (101)	1.53355	1.28254	1.40804	0.177491	Desulfobacter (18)	1.09124	0.793106	0.942173	0.210813	unclassified (71)	0.951018	1.07922	1.01512	0.0906537	Sulfurovum (116)	1.33841	1.34416	1.34129	0.00406423	Veillonella (11)	1.27856	1.2834	1.28098	0.00342077		8.18398
			Thermovirga (105)	1.28476	1.29098	1.28787	0.00439188	Desulfovibrio (108)	1.00256	0.802473	0.902517	0.141484	Pseudoflavonifractor (98)	0.934186	1.06736	1.00077	0.0941698	Thiomonas (129)	1.23162	1.30663	1.26913	0.0530391	Sulfurovum (116)	1.05777	1.16768	1.11272	0.0777232		0.24172
			Aminivibrio (54)	1.38502	1.118	1.25151	0.188811	Rhizobium (30)	0.615824	0.715044	0.665434	0.070159	Halothiobacillus (60)	0.908938	0.976439	0.942688	0.0477305	Veillonella (11)	1.10348	1.13947	1.12147	0.0254469	Mariniphaga (121)	0.991014	1.15366	1.07234	0.115006		9.63953
			Firmicutes (103)	0.876314	0.894402	0.885358	0.0127902	Aminivibrio (54)	0.65031	0.665085	0.657697	0.010447	Williamwhitmania (184)	0.841609	0.964579	0.903094	0.0869531	Desulfobacca (46)	1.075	1.05418	1.06459	0.0147256	Aminivibrio (54)	1.0629	0.978329	1.02062	0.0598012		1.03205
			Desulfobulbus (58)	0.850321	0.8269	0.83861	0.0165616	Desulfarculus (97)	0.551779	0.38094	0.466359	0.120801	Dysgonomonas (43)	0.858441	0.901328	0.879885	0.0303256	Geobacter (104)	0.797352	0.97571	0.886531	0.126118	Desulfovibrio (6)	0.919127	0.862613	0.89087	0.0399614		1.37722
			Desulfomicrobium (1)	0.634956	0.535797	0.585377	0.0701159	Spiroplasma (172)	0.43354	0.412165	0.422853	0.0151145	Aminivibrio (54)	0.938394	0.810405	0.8744	0.0905022	Macellibacteroides (9)	0.864984	0.801719	0.833352	0.0447349	Firmicutes (103)	0.862644	0.792482	0.827563	0.0496124		7.80832
			Aminomonas (55)	0.556979	0.417669	0.487324	0.0985073	Gelria (86)	0.44093	0.38094	0.410935	0.0424191	Anaerotignum (21)	0.770072	0.715528	0.7428	0.0385686	Anseongella (45)	0.825828	0.801719	0.813774	0.0170477	Lactivibrio (56)	0.811297	0.813521	0.812409	0.00157314		12.5059
			Aminomonas (2)	0.471576	0.400793	0.436184	0.0500507	Lactivibrio (56)	0.394128	0.415288	0.404708	0.0149624	Labilibacter (62)	0.765864	0.695762	0.730813	0.0495697	Lactivibrio (56)	0.804471	0.78125	0.79286	0.0164196	Desulfobacca (46)	0.885751	0.701311	0.793531	0.130418		7.50488
			Spiroplasma (172)	0.412164	0.41345	0.412807	0.000908883	Pseudochrobactrum (77)	0.337472	0.40592	0.371696	0.0484004	Solitalea (166)	0.694328	0.723435	0.708881	0.0205817	Pustulibacterium (3)	0.740398	0.733488	0.736943	0.00488609	Halothiobacillus (60)	0.765083	0.51897	0.642027	0.174028		0.155927
			Sulfurovum (116)	0.363893	0.367042	0.365468	0.00222685	Desulfovibrio (95)	0.389201	0.330981	0.360091	0.0411676	Aliidongia (52)	0.706952	0.660183	0.683568	0.0330702	Proteiniphilum (29)	0.662087	0.682314	0.672201	0.0143032	unclassified (71)	0.618742	0.655726	0.637234	0.0261518		0.432715
			Desulfatiglans (91)	0.345327	0.303759	0.324543	0.029393	Aquamicrobium (26)	0.401517	0.312246	0.356882	0.0631242	Aquamicrobium (26)	0.71116	0.592979	0.652069	0.0835663	Chlorobium (40)	0.622931	0.67208	0.647505	0.0347534	Anaerovorax (170)	0.605905	0.511957	0.558931	0.066431		6.01863
			Desulfovibrio (108)	0.323048	0.312197	0.317622	0.00767283	Enterobacter (16)	0.327618	0.309124	0.318371	0.0130777	Unclassified (127)	0.677495	0.565307	0.621401	0.0793293	unclassified (71)	0.626491	0.562909	0.5947	0.0449587	Unclassified (127)	0.498074	0.508451	0.503263	0.00733719		1.67948
			Thiomonas (129)	0.293342	0.26157	0.277456	0.0224662	Aminobacterium (70)	0.293132	0.343471	0.318302	0.0355948	Paludibacter (36)	0.610167	0.608792	0.609479	0.000972084	Aminivibrio (54)	0.480547	0.603848	0.542198	0.0871873	Enterobacter (16)	0.446727	0.399748	0.423237	0.0332192		5.41551
			Geotoga (34)	0.308195	0.227819	0.268007	0.0568342	(127)	0.349788	0.25292	0.301354	0.0684965	Anaerotruncus (69)	0.568086	0.628558	0.598322	0.0427599	Firmicutes (103)	0.501904	0.556086	0.528995	0.0383124	Rectinema (64)	0.397946	0.4278	0.412873	0.0211099		13.0398
			Proteiniphilum (29)	0.282203	0.248914	0.265558	0.0235389	Anaerovorax (170)	0.25372	0.324736	0.289228	0.0502163	Desulfovibrio (6)	0.551254	0.438805	0.495029	0.0795138	Mariniphaga (121)	0.551739	0.474209	0.512974	0.0548222	(146)	0.426187	0.336629	0.381408	0.063327		5.89807
			Pannonibacter (7)	0.204226	0.274227	0.239226	0.0494984	Rectinema (64)	0.20938	0.218572	0.213976	0.00649985	Desulfosarcina (53)	0.504965	0.478336	0.491651	0.0188295	Acholeplasma (114)	0.462749	0.467385	0.465067	0.0032786	Lutaonella (68)	0.392811	0.368189	0.3805	0.0174109		17.1382
			Desulfarculus (97)	0.189373	0.244695	0.217034	0.0391185	Lentimicrobium (159)	0.187211	0.237307	0.212259	0.0354237	Lutaonella (0)	0.471301	0.494149	0.482725	0.0161561	Enterobacter (16)	0.409355	0.49809	0.453722	0.062745	Chlorobium (40)	0.318357	0.392734	0.355546	0.0525929		14.6066
			Paracoccus (4)	0.196799	0.202506	0.199653	0.00403531	Caldicoprobacter (142)	0.23894	0.181103	0.210021	0.0408969	Verrucomicrobia (67)	0.467093	0.494149	0.480621	0.0191316	Halothiobacillus (60)	0.441391	0.382096	0.411744	0.0419279	Dethiosulfovibrio (13)	0.37484	0.333123	0.353981	0.0294981		1.4499
			Rectinema (64)	0.181946	0.198287	0.190117	0.0115546	(146)	0.22416	0.174858	0.199509	0.0348618	Taibaiella (171)	0.450261	0.442758	0.446509	0.00530553	Dysgonomonas (43)	0.35952	0.327511	0.343516	0.022634	Aminomonas (55)	0.349166	0.30507	0.327118	0.03118		4.49052
			Enterobacter (16)	0.215365	0.156098	0.185732	0.041908	Aliidongia (52)	0.229087	0.162368	0.195727	0.0471771	Desulfitobacterium (222)	0.462885	0.395319	0.429102	0.0477761	Lutaonella (68)	0.345282	0.30363	0.324456	0.0294523	Pustulibacterium (3)	0.346598	0.30507	0.325834	0.0293645		13.7596
			Lactivibrio (56)	0.18566	0.168755	0.177207	0.0119534	Halothiobacillus (60)	0.182284	0.181103	0.181693	0.000835174	Chlorobium (40)	0.446053	0.367647	0.40685	0.0554413	Anaerovorax (170)	0.281209	0.300218	0.290714	0.0134417	Desulfomicrobium (1)	0.282413	0.273511	0.277962	0.00629458		4.55259
			Pustulibacterium (3)	0.115109	0.219382	0.167245	0.0737318	Geotoga (34)	0.165041	0.196715	0.180878	0.0223971	Geotoga (34)	0.429221	0.359741	0.394481	0.0491298	Aeromonas (38)	0.309686	0.266103	0.287894	0.0308179	Rhizobium (30)	0.3543	0.196367	0.275334	0.111676		45.293
			Pelolinea (137)	0.16338	0.135004	0.149192	0.0200652	Bacillus (32)	0.184747	0.146756	0.165752	0.0268641	Anaerofilum (92)	0.374516	0.3716	0.373058	0.0020618	Geotoga (34)	0.224255	0.286572	0.255414	0.0440647	Aliidongia (52)	0.267009	0.255979	0.261494	0.0077996		8.68417
			Bacteroides (23)	0.148528	0.143442	0.145985	0.00359632	Dysgonomonas (43)	0.152724	0.165491	0.159107	0.00902702	Bacteroides (83)	0.281939	0.438805	0.360372	0.110921	(146)	0.249172	0.235398	0.242285	0.00973963	Thermovirga (105)	0.256739	0.22442	0.24058	0.0228535		1.71213
			Dysgonomonas (43)	0.133675	0.126566	0.130121	0.0050266	Proteiniphilum (29)	0.118238	0.17798	0.148109	0.0422441	Lentimicrobium (41)	0.328228	0.343928	0.336078	0.0111018	Caldicoprobacter (142)	0.249172	0.221752	0.235462	0.019389	Proteiniphilum (29)	0.220796	0.210393	0.215595	0.00735565		2.65895
			Hydrogenispora (117)	0.122535	0.135004	0.12877	0.00881666	Proteiniphilum (24)	0.155188	0.137388	0.146288	0.012586	Anaerovorax (170)	0.34506	0.324162	0.334611	0.014777	Aliidongia (52)	0.26697	0.191048	0.229009	0.0536852	Desulfovibrio (84)	0.197689	0.220913	0.209301	0.0164217		5.08777
			unclassified (71)	0.100256	0.135004	0.11763	0.0245704	Pustulibacterium (3)	0.0812888	0.199838	0.140563	0.0838267	Sphingobacterium (174)	0.302979	0.347881	0.32543	0.0317504	Desulfovibrio (84)	0.227815	0.218341	0.223078	0.00669923	Aquamicrobium (26)	0.205392	0.20338	0.204386	0.00142214		17.3295
			Lentimicrobium (159)	0.0816902	0.135004	0.108347	0.0376985	Proteiniphilum (102)	0.118238	0.146756	0.132497	0.0201649	Victivallis (182)	0.260899	0.387413	0.324156	0.089459	Desulfovibrio (108)	0.231374	0.204694	0.218034	0.0188656	Gelria (86)	0.189987	0.164808	0.177398	0.0178042		32.6317
			Paludibacter (36)	0.144815	0.067502	0.106158	0.0546682	unclassified (71)	0.152724	0.103041	0.127883	0.0351313	Rectinema (64)	0.349268	0.217426	0.283347	0.0932265	(127)	0.206457	0.221752	0.214105	0.0108152	Paracoccus (4)	0.202824	0.150782	0.176803	0.0367994		26.6936
			(127)	0.103969	0.0885964	0.0962829	0.0108704	Dethiosulfovibrio (10)	0.103458	0.131143	0.117301	0.0195762	Desulfobacca (46)	0.256691	0.264864	0.260777	0.00577934	Pustulibacterium (89)	0.17798	0.225164	0.201572	0.0333638	Desulfovibrio (108)	0.189987	0.150782	0.170385	0.0277223		7.39305
			(146)	0.103969	0.0885964	0.0962829	0.0108704	Paludibacter (36)	0.130555	0.087429	0.108992	0.0304945	Victivallis (133)	0.248275	0.260911	0.254593	0.00893508	Bacteroides (23)	0.231374	0.163755	0.197565	0.0478138	unclassified (101)	0.164313	0.175328	0.169821	0.00778853		7.39305
			Bacillus (32)	0.0668375	0.109691	0.0882641	0.0303018	Pelolinea (137)	0.140408	0.0655717	0.10299	0.0529172	Hydrogenophaga (183)	0.227234	0.256958	0.242096	0.0210174	Thermovirga (105)	0.199338	0.191048	0.195193	0.00586183	Cloacibacillus (66)	0.156611	0.178834	0.167723	0.0157143		32.0578
			Anseongella (45)	0.096543	0.067502	0.0820225	0.0205351	Solitalea (166)	0.123165	0.0718166	0.0974907	0.0363087	Delftia (90)	0.298771	0.146268	0.22252	0.107836	Aquamicrobium (26)	0.185099	0.197871	0.191485	0.00903095	Anseongella (45)	0.130937	0.175328	0.153132	0.031389		15.0405
			Macellibacteroides (9)	0.0891166	0.0717209	0.0804188	0.0123007	Desulfatiglans (91)	0.105922	0.0780616	0.0919917	0.0197001	Rectinema (96)	0.244067	0.181847	0.212957	0.043996	Desulfovibrio (47)	0.199338	0.167167	0.183252	0.0227482	Dysgonomonas (43)	0.130937	0.147275	0.139106	0.0115529		9.7601
			Proteiniphilum (24)	0.0631243	0.0843775	0.0737509	0.0150283	Aminomonas (2)	0.0615824	0.0843065	0.0729445	0.0160684	Serpentinicella (65)	0.126241	0.292536	0.209389	0.117588	unclassified (101)	0.163742	0.201283	0.182512	0.0265454	Caldicoprobacter (142)	0.107831	0.168315	0.138073	0.0427688		16.8344
			Caldicoprobacter (142)	0.0779771	0.0632831	0.0706301	0.0103902	Sulfurovum (116)	0.0492659	0.0686942	0.0589801	0.0137378	Sphaerochaeta (22)	0.201986	0.213472	0.207729	0.00812203	Rhizobium (30)	0.170861	0.160344	0.165602	0.00743677	Geotoga (34)	0.138639	0.136756	0.137698	0.00133187		9.42195

## Sheet: 16s survey sample size
	Table S9 Sample size of gene survey across six bioreactors
		Total observations (74)	Acetate or Propionate (50)	Lactate (24)	Biofilm (24)	Planktonic (50)
	Lutaonella (0)	73	50	23	24	49
	Desulfomicrobium (1)	73	49	24	23	50
	Aminomonas (2)	74	50	24	24	50
	Pustulibacterium (3)	74	50	24	24	50
	Desulfovibrio (6)	74	50	24	24	50
	Veillonella (11)	41	17	24	13	28
	Enterobacter (16)	72	48	24	23	49

## Sheet: OTU RA
Table S10 Relative abundance of OTUs identified across the acetate and lactate UAPBRs							94.6302	96.0651	94.4873	95.8686	95.7905	95.4081	96.0339	95.7799	97.1661	96.4532	96.6656	96.5194	95.837	95.9346	95.5058	95.185	95.619	94.5767	96.9393	94.8941	94.756	95.6826	95.3476	96.3395	97.6827	97.6756	97.8697	97.3536	96.8854	96.5808	97.9116	97.891	96.6945	94.9928	95.0699	95.1726	93.2118	93.1938	96.2539	97.6723	96.5908	97.4476	98.69
						Electron donor	Acetate	Acetate	Acetate	Acetate	Acetate	Acetate	Acetate	Acetate	Acetate	Acetate	Acetate	Acetate	Acetate	Acetate	Acetate	Acetate	Acetate	Acetate	Acetate	Acetate	Acetate	Acetate	Acetate	Acetate	Lactate	Lactate	Lactate	Lactate	Lactate	Lactate	Lactate	Lactate	Lactate	Lactate	Lactate	Lactate	Lactate	Lactate	Lactate	Lactate	Lactate	Lactate	Lactate
						Reactor zone	1	1	2	2	3	3	4	4	5	5	6	6	6	6	effluent	effluent	effluent	effluent	inlet	inlet	inlet	middle	middle	middle	1	1	2	2	3	3	4	4	5	5	6	6	6	6	effluent	effluent	effluent	inlet	inlet
						Microbial phase	associated	attached	associated	attached	associated	attached	associated	attached	associated	attached	associated	associated	attached	attached	planktonic	planktonic	planktonic	planktonic	planktonic	planktonic	planktonic	planktonic	planktonic	planktonic	associated	attached	associated	attached	associated	attached	associated	attached	associated	attached	associated	associated	attached	attached	planktonic	planktonic	planktonic	planktonic	planktonic
						HRT (days)	1	1	1	1	1	1	1	1	1	1	1	1	1	1	1	1	2	3	1	2	3	1	2	3	1	1	1	1	1	1	1	1	1	1	1	1	1	1	3	2	1	3	2
						Replicate											i	ii	i	ii	i	ii																			i	ii	i	ii
Kingdom	Phylum	Class	Order	Family	Genus	OTU name
Bacteria	Bacteroidetes	Flavobacteriia	Flavobacteriales	Flavobacteriaceae	Pustulibacterium	Pustulibacterium (3)	0.233178	0.204366	0.565161	0.135806	0.811751	0.388453	0.657476	0.0897901	0.235242	0.0182357	0.115109	0.219382	0.0812888	0.199838	17.6065	16.212	13.4813	37.3776	11.0905	6.42715	30.9582	18.001	16.6808	53.4718	0.633264	0.422621	0.836101	0.344146	0.845201	0.359914	0.245098	0.14114	0.400668	0.426733	0.740398	0.733488	0.346598	0.30507	4.02885	1.26384	3.33293	3.2601	1.76203
Bacteria	Bacteroidetes	Flavobacteriia	Flavobacteriales	Flavobacteriaceae	Lutaonella	Lutaonella (0)	50.4697	49.9562	44.5376	35.5992	44.9362	52.4657	44.8102	44.4798	33.8969	44.4769	25.168	26.7561	43.9871	49.0102	0.471301	0.494149	0.466064	5.0349	0.0619579	0.462104	1.67112	0.283359	0.408919	3.16809	8.43424	22.2377	12.5959	18.9834	20.3313	25.8218	25.0839	31.063	19.1987	22.4035	13.9928	13.7316	19.7664	20.4818	2.86487	0.324657	0.373487	0.361878	0.0324798
Bacteria	Proteobacteria	Deltaproteobacteria	Desulfovibrionales	Desulfomicrobiaceae	Desulfomicrobium	Desulfomicrobium (1)	0.53964	0.674733	0.77111	0.128659	2.31929	0.0531567	0.911983	0.0748251	0.301404	0.00911785	0.634956	0.535797	0.066509	0.0468369	6.93907	7.15528	18.6115	1.26928	19.5869	4.11338	0.651453	6.25966	10.0802	0.894616	37.5087	31.8828	37.258	37.4446	20.999	14.4645	5.07991	0.604887	4.83806	0.471471	9.67501	10.4803	0.282413	0.273511	17.9802	36.2311	3.15027	2.65804	28.3657
Bacteria	Proteobacteria	Deltaproteobacteria	Desulfobacterales	Desulfobulbaceae	Desulfobulbus	Desulfobulbus (27)	0	0	0	0	0	0	0	0	0.00735132	0	0.00371319	0	0	0	0.00420805	0	0	0	0	0	0	0	0	0	0.358386	0.218474	0.930592	0.0276899	4.17952	7.23826	25.7991	28.6757	29.9399	24.1207	7.71722	7.67604	10.8678	9.69212	0.25001	0.176822	0.0647441	0.00640492	0
Bacteria	Proteobacteria	Deltaproteobacteria	Desulfovibrionales	Desulfovibrionaceae	Desulfovibrio	Desulfovibrio (6)	0.166556	0.0810977	0.234686	0.0393124	0.104368	0.0490677	0.0339343	0.0673426	0.0257296	0.059266	0.018566	0.033751	0.0369495	0.0437145	0.551254	0.438805	0.265829	2.27401	0.165221	0.390511	2.59772	0.293663	0.262325	2.10932	5.16701	3.86089	4.86199	6.03244	5.52762	5.43869	2.60878	0.887168	1.19533	1.07371	1.73353	1.9173	0.919127	0.862613	7.43473	7.73958	26.8418	19.8136	6.14681
Bacteria	Firmicutes	Negativicutes	Veillonellales	Veillonellaceae	Veillonella	Veillonella (11)	0	0	0.0047895	0	0	0.00408898	0.00424178	0.00374125	0	0	0	0	0	0	0.00420805	0.00395319	0.00345232	0	0	0	0	0	0	0.016415	8.41336	2.48917	4.99656	0.407437	2.1933	1.98352	0.691647	0.34277	0.621035	0.867231	1.10348	1.13947	1.27856	1.2834	2.89766	3.74225	1.24553	15.9835	13.9582
Bacteria	Chlorobi	Chlorobia	Chlorobiales	Chlorobiaceae	Chlorobium	Chlorobium (40)	0.976016	0.259513	0.795057	5.3715	2.53576	0.408898	2.57052	0.224475	3.65361	0.63369	19.3977	18.639	1.56912	1.80791	0.446053	0.367647	1.49486	0.945626	2.77571	1.0674	1.68326	0.989181	0.609521	0.722259	0	0	0.00859008	0	0	0.00399904	0.00335751	0	0.0133556	0.0585037	0.622931	0.67208	0.318357	0.392734	1.33202	0.275378	0.701467	0.0224172	0.0135333
Bacteria	Bacteroidetes	Bacteroidia	Bacteroidales	Porphyromonadaceae	Macellibacteroides	Macellibacteroides (9)	0.293138	0.217342	0.728004	0.0357385	0.344028	0.0899575	0.246023	0.0336713	0.0661619	0.0182357	0.0891166	0.0717209	0.00985319	0.0343471	3.4001	3.20999	1.94711	1.21581	3.04833	4.1264	4.26884	2.69449	3.11704	0.673014	0.288796	0.118191	0.369373	0.0751582	0.676161	0.187955	0.235026	0.0846842	0.277129	0.12389	0.864984	0.801719	0.100128	0.0736377	2.24599	2.37695	14.4229	16.8545	12.9107
Bacteria	Bacteroidetes	Sphingobacteriia	Sphingobacteriales	Sphingobacteriaceae	Anseongella	Anseongella (45)	0.126582	0.0681221	0.273002	0.0571817	0.351759	0.216716	0.199364	0.104755	0.128648	0.0273535	0.096543	0.067502	0.0492659	0.0593268	4.67093	4.88615	5.46158	12.0596	1.82569	2.13479	12.3371	3.84338	3.60697	16.2508	1.34656	0.243544	0.784561	0.130538	0.802941	0.179957	0.298818	0.0403258	0.480801	0.220249	0.825828	0.801719	0.130937	0.175328	11.9759	8.45266	9.56375	2.75732	2.60109
Bacteria	Bacteroidetes	Bacteroidia	Bacteroidales	Bacteroidaceae	Bacteroides	Bacteroides (23)	0.0732845	0.0583904	0.186791	0.0142954	0.730576	0.0368008	0.424178	0.0261888	0.198486	0.0136768	0.148528	0.143442	0.0221697	0.0156123	14.623	15.1605	9.03128	0.391197	8.93432	3.53412	1.62256	11.3447	7.11751	0.385752	0.0730689	0.0573045	0.071584	0.0039557	0.0633901	0.0119971	0.0637926	0.00403258	0.0901503	0.0206484	0.231374	0.163755	0.012837	0.0175328	0.840198	3.3886	2.57931	1.61404	2.48471
Bacteria	Synergistetes	Synergistia	Synergistales	Synergistaceae	Dethiosulfovibrio	Dethiosulfovibrio (13)	2.06529	3.73698	5.44566	1.29374	4.48782	4.91904	4.89502	2.87328	2.59134	0.843401	3.03368	2.94477	1.75879	2.06083	7.48191	7.77989	3.73541	1.47191	13.9281	8.16493	1.31504	7.80526	6.96706	1.58404	0.0521921	0.0895383	0.0429504	0.102848	0.156362	0.175958	0.100725	0.0524236	0.1202	0.223691	0.188659	0.136463	0.37484	0.333123	1.36071	0.333353	0.292551	0.275412	0.192172
Bacteria	Proteobacteria	Betaproteobacteria	Rhodocyclales	Zoogloeaceae	Thauera	Thauera (106)	0	0	0.009579	0.00714771	0.0115964	0	0.0339343	0.00374125	0.154378	0	0.0445583	0.0590643	0.00492659	0	0	0.00790639	0	0	0.55349	13.0723	2.11216	0	0	0	0	0	0	0	0	0	0	0	0	0.0103242	0.0106788	0.0102347	0	0	0	0	0.00296733	0.310639	0.522384
Bacteria	Proteobacteria	Gammaproteobacteria	Enterobacterales	Enterobacteriaceae	Enterobacter	Enterobacter (16)	0.53964	0.178415	1.15906	0.160823	0.742172	0.543834	0.432662	0.482622	0.147026	0.0501482	0.215365	0.156098	0.327618	0.309124	1.55698	1.605	0.517849	0.388382	4.71706	2.15757	3.57692	1.91654	0.949001	0.188772	0.956855	0.429784	0.647119	0.146361	0.786037	0.235943	0.255171	0.0806517	0.196995	0.402643	0.409355	0.49809	0.446727	0.399748	0.692651	3.42049	2.44201	12.6561	4.16283
Bacteria	Proteobacteria	Deltaproteobacteria	Syntrophobacterales	Syntrophaceae	Desulfobacca	Desulfobacca (46)	1.17921	0.999124	1.39374	12.6014	3.76111	2.2244	5.48038	7.01485	8.79218	11.2241	8.99335	9.52622	7.9466	6.93811	0.256691	0.264864	0.0863081	0.163233	0.0454358	0.026034	0.00404629	0.139104	0.00771545	0.00820749	0.00347947	0.0179077	0.0171802	0.0118671	0.0591641	0.0319923	1.30271	0.661344	1.71619	0.788079	1.075	1.05418	0.885751	0.701311	0	0.00289872	0	0	0.00270665
Bacteria	Proteobacteria	Deltaproteobacteria	Desulfobacterales	Desulfobulbaceae	Desulfobulbus	Desulfobulbus (58)	2.98468	12.5539	2.23191	1.1615	5.72091	8.5296	4.84836	7.97636	1.05859	2.15637	0.850321	0.8269	5.18031	4.29339	0.189362	0.154175	0.165712	0.135089	0.0660884	0.188747	0.121389	0.159711	0.142736	0.0328299	0	0	0	0	0	0	0	0	0	0.00344139	0	0.00341157	0	0	0.0122956	0	0	0	0
Bacteria	Proteobacteria	Deltaproteobacteria	Desulfobacterales	Desulfobacteraceae	Desulfobacter	Desulfobacter (18)	0.50966	0.836929	0.689688	1.10789	1.80518	0.552012	1.91729	0.830559	0.713078	1.08958	1.73777	1.40067	1.09124	0.793106	0.988891	1.08318	1.79521	1.73365	0.491532	1.85493	1.03585	1.26739	2.04845	0.434997	0.400139	1.76211	0.449548	1.07199	1.02692	1.6636	1.80298	2.73409	1.84641	2.05795	11.704	11.2855	5.4018	5.82439	0.114759	0.342049	0.00278823	0.0640492	0.0784929
Bacteria	Bacteroidetes	Bacteroidia	Bacteroidales	Lentimicrobiaceae	Lentimicrobium	Lentimicrobium (41)	6.71552	3.79213	6.48498	5.21068	5.11017	6.32156	5.03499	5.82513	4.09101	4.94643	3.9694	3.76324	4.68273	4.12165	0.328228	0.343928	1.79521	1.33682	0.334572	1.91025	0.50174	0.247295	1.97901	0.221602	0.796799	2.52856	0.944909	0.783228	3.347	6.22651	8.45756	11.2872	7.12855	8.57595	4.78411	4.85126	7.57381	7.81261	1.55744	0.365239	0.193734	0.0128098	0.0243599
Bacteria	Proteobacteria	Alphaproteobacteria	Rhodobacterales	Rhodobacteraceae	Paracoccus	Paracoccus (4)	0.00999334	0	0.0239475	0.0321647	0.0231929	0.00817795	0.152704	0.145909	0.30508	0.0364714	0.196799	0.202506	0.0689723	0.0437145	2.52483	2.70794	3.92874	0.258922	0.677406	3.91812	2.01101	1.83926	5.02662	1.0916	0	0	0	0	0.00422601	0	0.00671501	0.00403258	0.0300501	0.0378553	0.124586	0.126228	0.202824	0.150782	0.737735	1.00006	6.06437	0.496381	0.0378931
Bacteria	Proteobacteria	Alphaproteobacteria	Rhizobiales	Phyllobacteriaceae	Aquamicrobium	Aquamicrobium (26)	0.219853	0.0810977	0.455003	0.34309	0.332431	0.0490677	0.822906	0.160874	9.5898	0.998404	3.41614	4.5817	0.401517	0.312246	0.71116	0.592979	0.0207139	0.0140718	0.00413052	0.146441	0.182083	9.42298	5.33524	0.0656599	0.365344	0.229218	0.472454	0.154272	0.139458	0.0759818	0.0402901	0.0241955	0.166945	0.240898	0.185099	0.197871	0.205392	0.20338	0.102463	0.144936	0.425723	0.0224172	0.0135333
Bacteria	Proteobacteria	Alphaproteobacteria	Rhizobiales	Rhizobiaceae	Rhizobium	Rhizobium (30)	0.436376	0.188147	0.469371	0.385976	0.653266	0.249428	1.00106	0.426503	9.24061	1.04399	3.58694	3.72527	0.615824	0.715044	1.89362	1.85009	0.0863081	0.582573	0.0413052	0.250578	0.530064	0.72643	0.196744	0.254432	0.153097	0.196984	0.180392	0.0197785	0.0718421	0.107974	0.104083	0.149206	0.257095	0.278753	0.170861	0.160344	0.3543	0.196367	0.0901676	0.0405821	1.48742	0.0192148	0.00541331
Bacteria	Bacteroidetes	Bacteroidia	Bacteroidales	Dysgonamonadaceae	Proteiniphilum	Proteiniphilum (29)	1.52898	2.78327	2.45222	0.214431	1.36451	0.151292	0.581124	0.142168	0.227891	0.0273535	0.282203	0.248914	0.118238	0.17798	6.96852	6.58207	7.05655	0.810537	9.21107	4.55921	0.542203	6.41937	4.96489	0.270847	1.98678	1.42545	2.06162	1.41218	1.52559	0.807806	0.426403	0.169368	0.51419	0.237456	0.662087	0.682314	0.220796	0.210393	0.368868	0.515972	0.449166	0.361878	0.939209
Bacteria	Synergistetes	Synergistia	Synergistales	Synergistaceae	Aminomonas	Aminomonas (2)	0.796136	0.843416	1.96849	0.178693	0.456127	0.355741	0.233298	0.134685	0.209513	0.0820606	0.471576	0.400793	0.0615824	0.0843065	2.83201	2.82653	1.64676	1.30587	1.96613	0.992548	1.14105	2.53993	1.70897	1.00131	3.33333	2.14534	2.64861	1.86709	4.02316	2.9233	1.75598	0.911364	3.27212	2.18528	7.4289	7.46793	1.91784	1.78484	0.258207	1.51023	4.11162	2.90463	3.83803
						unclassified (71)	0.109927	0.0746099	0.153264	0.096494	0.228063	0.184004	0.258749	0.160874	0.0845402	0.132209	0.100256	0.135004	0.152724	0.103041	0.951018	1.07922	1.702	0.129461	0.636101	3.00368	0.129481	0.891293	2.83929	0.0246225	0.775922	0.820171	0.586989	0.9375	1.11144	0.927777	0.399543	0.274216	0.337229	0.302843	0.626491	0.562909	0.618742	0.655726	7.38145	3.82051	0.524937	0.0160123	0.882369
Bacteria	Thermotogae	Thermotogae	Kosmotogales	Kosmotogaceae	Mesotoga	Mesotoga (63)	0.276482	0.256269	0.593898	4.87116	2.15694	2.01587	3.26193	2.64507	3.24561	5.00114	3.17478	2.70852	3.61366	2.91326	0.0462885	0.0355787	0.107022	0.104131	0	0.00325425	0.00809258	0.010304	0.0578659	0	0.0104384	0.0322338	0.0171802	0.00791139	0.393019	0.507878	2.62893	2.95992	4.16027	4.63556	3.16805	2.93395	6.4724	7.26208	0.237715	0.0260885	0.0218073	0	0
Bacteria	Proteobacteria	Alphaproteobacteria	Rhodospirillales	Rhodospirillaceae	Aliidongia	Aliidongia (52)	1.23584	1.18727	1.04411	0.135806	0.193274	0.327118	0.0466596	0.138426	0.0477836	0.059266	0.0334187	0.00843775	0.229087	0.162368	0.706952	0.660183	0.383208	0.312394	0.338703	0.429562	0.0930647	0.607934	0.297045	0.0574524	2.32081	3.24845	3.08384	6.14715	2.66238	2.75534	0.517056	0.516171	0.240401	0.206484	0.26697	0.191048	0.267009	0.255979	0.959056	1.87547	0.467227	0.112086	0.205706
Bacteria	Proteobacteria	Deltaproteobacteria	Desulfobacterales	Desulfobacteraceae	Desulfatiglans	Desulfatiglans (91)	0	0	0.0335265	0.425289	0.00386548	0	0.0296925	0.02993	0.213188	0.232505	0.345327	0.303759	0.105922	0.0780616	0	0	0.00690465	0.0140718	0	0	0	0	0	0	0.00347947	0	0.0171802	0.0039557	0.181718	0.179957	0.809159	0.383095	3.47245	5.47181	2.32442	2.43927	3.37356	2.99109	0.0245912	0.0550757	0.0851572	0	0
Bacteria	Proteobacteria	Deltaproteobacteria	Desulfobacterales	Desulfobacteraceae	Desulfosarcina	Desulfosarcina (53)	0.742838	0.593635	0.842952	4.17426	1.88635	2.15898	2.49841	3.89839	3.42939	2.48461	2.86658	2.73805	4.36496	3.80628	0.504965	0.478336	0.19333	0.0225149	0.181743	0.26034	0	0.273055	0.185171	0	0.814196	2.6181	0.73302	0.913766	1.66082	1.97952	2.89417	1.77434	2.2571	3.15576	2.81565	2.6815	5.2837	4.9723	0.450838	0.243492	0.0446891	0.0128098	0.0135333
Bacteria	Bacteroidetes	Bacteroidia	Bacteroidales	Dysgonamonadaceae	Dysgonomonas	Dysgonomonas (43)	0.0566289	0.071366	0.129317	0.110789	0.351759	0.355741	0.313892	0.224475	0.0845402	0.0775017	0.133675	0.126566	0.152724	0.165491	0.858441	0.901328	1.15308	1.17359	0.809583	1.5295	5.06595	0.824317	0.717537	0.730466	0.215727	0.161169	0.209025	0.0870253	0.249334	0.143965	0.144373	0.048391	0.110184	0.127332	0.35952	0.327511	0.130937	0.147275	1.72958	1.44646	1.163	0.912701	1.93796
Bacteria	Bacteroidetes	Bacteroidia	Bacteroidales	Dysgonamonadaceae	Proteiniphilum	Proteiniphilum (24)	0.0832778	0.0908295	0.0622635	0.0893463	0.131426	0.106313	0.139979	0.127203	0.0882158	0.059266	0.0631243	0.0843775	0.155188	0.137388	0.00420805	0.00790639	0.0207139	0.143533	0	0.00976276	0.105204	0.0206079	0.0192886	0.0410374	3.75435	3.34515	4.25782	2.87579	3.82876	4.55491	3.74026	3.56884	2.83806	2.18873	2.58427	2.56891	1.97176	1.90055	1.75827	1.44936	0.92637	0.659707	0.649597
Bacteria	Spirochaetes	Spirochaetia	Spirochaetales	Spirochaetaceae	Rectinema	Rectinema (96)	0.732845	0.551465	0.799847	0.00357385	0.127561	0.0245339	0.0721103	0.0261888	0.0441079	0.00911785	0.0445583	0.0421888	0.00985319	0.0156123	0.244067	0.181847	0.189878	0.118203	0.0908715	0.159458	0.0809258	0.118496	0.223748	0.0984898	3.44816	4.41603	2.66006	2.53956	2.82297	0.87579	0.523771	0.322607	0.193656	0.0688279	0.138825	0.187636	0.0359435	0.0525984	1.07381	0.295669	0.274568	0.345866	0.0405998
Bacteria	Proteobacteria	Deltaproteobacteria	Desulfovibrionales	Desulfovibrionaceae	Desulfovibrio	Desulfovibrio (84)	0.1499	0.0875856	0.148475	0.0321647	0.0579822	0.0245339	0.0296925	0.0523776	0.0294053	0.0227946	0.0259924	0.033751	0.0689723	0.0249797	0.0841609	0.0948767	0.0932127	0.942812	0.0743494	0.201764	0.481508	0.0618238	0.131163	0.525279	0.382742	0.372479	0.335013	0.114715	0.435279	0.411901	0.21488	0.120977	0.153589	0.158304	0.227815	0.218341	0.197689	0.220913	0.233616	0.176822	0.148546	1.54038	0.151573
Bacteria	Thermotogae	Thermotogae	Petrotogales	Petrotogaceae	Geotoga	Geotoga (34)	0.65956	0.269244	0.498108	0.0750509	0.340162	0.0858685	0.267232	0.157133	0.58443	0.282653	0.308195	0.227819	0.165041	0.196715	0.429221	0.359741	0.548919	0.591017	0.177613	0.559732	0.457231	0.365791	0.721395	0.188772	2.63396	1.4541	1.32001	0.644778	1.45797	1.39966	0.758797	0.737963	0.300501	0.110125	0.224255	0.286572	0.138639	0.136756	3.82393	1.21166	0.681887	0.714148	0.595464
Bacteria	Synergistetes	Synergistia	Synergistales	Synergistaceae	Dethiosulfovibrio	Dethiosulfovibrio (10)	0.343105	0.197878	0.172422	0.0536078	0.108233	0.0899575	0.0551432	0.0486363	0.0477836	0.0182357	0.0408451	0.0168755	0.103458	0.131143	0.143074	0.0948767	0.234758	1.24958	0.0826105	0.273357	0.744517	0.0978877	0.281614	0.919238	1.84412	1.3574	2.7431	2.59889	3.6893	2.25546	2.17902	1.28236	2.72788	3.05252	2.926	2.92372	2.50321	2.4581	3.77884	3.26975	3.54375	2.66124	1.75662
Bacteria	Bacteroidetes	Bacteroidia	Marinilabiliales	Prolixibacteraceae	Mariniphaga	Mariniphaga (121)	0.0133245	0.00648782	0.138896	3.75969	0.297642	0.282139	0.839873	0.486363	1.45924	3.67449	1.96428	1.93224	1.13065	0.83682	0	0.00395319	0	0.00844309	0	0.00325425	0.00809258	0	0	0	0	0.00716307	0.00286336	0.0039557	0.0422601	0.0639846	0.10744	0.0645213	0.337229	0.564388	0.551739	0.474209	0.991014	1.15366	0.0327882	0.00289872	0.0083647	0	0
Bacteria	Proteobacteria	Gammaproteobacteria	Aeromonadales	Aeromonadaceae	Aeromonas	Aeromonas (38)	0.349767	0.0291952	0.411897	0.025017	0.096637	0.106313	0.0212089	0.02993	0.00367566	0.00911785	0	0.00843775	0.0221697	0.00624493	0.0673287	0.0553447	0.010357	0.00281436	0.31805	0.195255	0.36012	0.0257599	0.0192886	0	0.5254	0.0608861	0.326423	0.0672468	0.933948	0.271935	0.298818	0.0846842	0.186978	0.141097	0.309686	0.266103	0.164313	0.105197	0.0409853	0.42901	0.116941	1.61404	3.70811
Bacteria	Proteobacteria	Gammaproteobacteria	Pseudomonadales	Pseudomonadaceae	Pseudomonas	Pseudomonas (19)	0	0	0.019158	0	0.0541167	0.00408898	0.0296925	0.0112238	0.011027	0	0.0334187	0.0210944	0.0172431	0.00936739	0.0631207	0.0869703	0.0172616	0.00281436	0.115655	0.0195255	0	0.190623	0.0154309	0	0.0104384	0	0	0	0	0.00399904	0	0	0	0	0	0	0	0.00350656	0.606582	2.22042	0	0	1.20175
						unclassified (101)	0	0	0.076632	2.75902	0.0463858	0.0490677	1.03499	3.28108	1.12475	2.33417	1.53355	1.28254	2.59385	3.45969	0.0336644	0.0513915	0.0207139	0	0	0	0	0.010304	0.00771545	0	0	0	0	0	0	0	0	0	0	0	0.163742	0.201283	0.164313	0.175328	0	0	0.00278823	0	0
Bacteria	Bacteroidetes	Bacteroidia	Bacteroidales	Paludibacteraceae	Paludibacter	Paludibacter (36)	0.193205	0.201122	0.249054	0.0786248	0.224198	0.196271	0.182397	0.145909	0.113945	0.0729428	0.144815	0.067502	0.130555	0.087429	0.610167	0.608792	2.20258	0.934369	0.425444	1.46116	0.882091	0.710974	1.80542	0.221602	0.184412	0.182658	0.229069	0.0949367	0.249334	0.159962	0.16116	0.116945	0.300501	0.440498	1.70149	1.58979	2.65725	2.84031	3.11898	1.50733	1.02377	0.121693	0.882369
Bacteria	Synergistetes	Synergistia	Synergistales	Synergistaceae	Thermovirga	Thermovirga (105)	0.00666223	0	0.0814215	3.07709	0.258987	0.139025	0.682927	0.542482	0.977726	1.41783	1.28476	1.29098	1.10848	0.846187	0	0.00395319	0.00690465	0.0197006	0	0	0.00404629	0	0	0	0	0	0	0	0	0.00399904	0.0167875	0.00403258	0.153589	0.209925	0.199338	0.191048	0.256739	0.22442	0.00819706	0	0.00139412	0	0
Bacteria	Bacteroidetes	Flavobacteriia	Flavobacteriales	Flavobacteriaceae	Lutaonella	Lutaonella (68)	1.63558	1.69332	1.4608	2.91984	1.66989	1.24714	1.48887	1.67234	1.58421	2.48461	1.89002	1.78037	1.71938	1.54562	1.12355	1.14643	2.35103	1.88562	0.648492	1.51323	0.712147	1.08707	2.06388	0.820749	0	0	0	0	0.02113	0.0679837	0.0705077	0.0846842	0.146912	0.220249	0.345282	0.30363	0.392811	0.368189	0.0573794	0.00289872	0.0417218	0	0
Bacteria	Firmicutes					Firmicutes (103)	0.762825	0.596879	0.723215	1.36521	1.44569	1.35345	1.73065	2.26346	1.55848	2.54388	0.876314	0.894402	2.84018	2.1826	0.0420805	0.0237192	0.0483325	0.0844309	0.00826105	0.0195255	0	0.015456	0.0154309	0	0.0243563	0.0608861	0.0229069	0.0435127	0.143684	0.219947	0.208165	0.209694	0.464107	0.922293	0.501904	0.556086	0.862644	0.792482	0.0204926	0.00579744	0.00629287	0	0
Bacteria	Firmicutes	Clostridia	Clostridiales	Peptostreptococcaceae	Proteocatella	Proteocatella (51)	0.0166556	0.0291952	0.0239475	0	0.00773096	0	0.00424178	0.00374125	0	0	0	0	0.0024633	0	0.00420805	0.019766	0.0138093	0	0.0454358	0.0357968	0.00404629	0.0360639	0.0115732	0	0.32707	0.0931199	0.220479	0.110759	0.329629	0.183956	0.0671501	0.0322607	0.0267112	0.0309725	0.0854305	0.071643	0.0205392	0.0350656	0.0163941	0.00289872	0.0612781	0.0960738	2.02187
Bacteria	Candidatus Cloacimonetes					Cloacimonetes (123)	0	0	0	0	0	0	0	0	0	0	0	0	0	0	0	0	0	0	0	0	0	0	0	0	0	0	0	0	0	0	0.0537201	0.0201629	0.487479	2.16808	2.01474	1.89342	2.47497	2.68953	0	0.072468	0.0548061	0	0
Bacteria	Tenericutes	Mollicutes	Acholeplasmatales	Acholeplasmataceae	Acholeplasma	Acholeplasma (114)	0	0.0227074	0.009579	0.0536078	0.00773096	0.00817795	0.00424178	0.00748251	0.00735132	0.0319125	0.0148528	0.00843775	0.00492659	0.00312246	0	0	0.00345232	0.00844309	0.00413052	0.00325425	0	0	0.00385773	0	0.0208768	0.0214892	0.0171802	0.0039557	0.304272	0.447893	1.91714	1.88322	1.69282	1.52798	0.462749	0.467385	2.15148	2.6194	0.135251	0.020291	0.0146576	0	0.00270665
Bacteria	Proteobacteria	Gammaproteobacteria	Pseudomonadales	Moraxellaceae	Acinetobacter	Acinetobacter (218)	0	0	0	0	0	0.00408898	0	0	0	0	0	0	0	0	0.0504965	0.0830171	2.58924	0	0.00413052	0.00976276	0	0	0.100301	0	0	0	0	0	0	0	0	0	0	0	0	0	0	0.00350656	0	0.0260885	0.0270642	0	0
Bacteria	Synergistetes	Synergistia	Synergistales	Synergistaceae	Aminivibrio	Aminivibrio (54)	0.7495	0.353586	0.924374	0.818412	0.892926	0.63788	0.814422	0.65472	0.757186	0.360155	1.38502	1.118	0.65031	0.665085	0.938394	0.810405	0.555824	2.5864	0.47088	0.673631	1.40811	0.633694	0.663529	2.48687	0.0974252	0.239963	0.157485	0.22943	0.401471	0.359914	0.342466	0.189531	0.233723	0.137656	0.480547	0.603848	1.0629	0.978329	0.44674	0.344948	0.313027	0.265804	0.154279
Bacteria	Synergistetes	Synergistia	Synergistales	Synergistaceae	Aminobacterium	Aminobacterium (70)	1.67222	0.86288	1.02016	0.114363	0.216467	0.249428	0.131495	0.355419	0.0808645	0.136768	0.00742639	0.0210944	0.293132	0.343471	0	0.0158128	0.00690465	0.0197006	0.00826105	0.0162713	0.0202314	0	0.0192886	0.00820749	2.55741	1.34666	2.47108	2.23497	0.714195	1.09974	0.329036	0.286313	0.160267	0.178952	0.153063	0.143286	0.0770218	0.0385721	0.0368868	0.0289872	0.0289569	0.0320246	0.0270665
Bacteria	Firmicutes	Clostridia	Clostridiales	Ruminococcaceae	Anaerotruncus	Anaerotruncus (69)	0.00666223	0.00973173	0.028737	0.00357385	0.0695787	0.0245339	0.0890774	0	0.0294053	0.00911785	0.00742639	0.0295321	0.00985319	0.00312246	0.568086	0.628558	0.00690465	0.174491	0.421314	0.120407	1.23412	0.67491	0.0270041	0.16415	0.118302	0.121772	0.137441	0.0553797	0.16904	0.095977	0.0570776	0.0362932	0.0233723	0.0344139	0.0569537	0.0375273	0.0359435	0.031559	0.25001	0.733376	0.11987	2.4723	0.644183
Bacteria	Proteobacteria	Gammaproteobacteria	Pseudomonadales	Pseudomonadaceae	Pseudomonas	Pseudomonas (107)	0	0	0.0143685	0.00357385	0.0193274	0	0	0	0	0	0.00742639	0	0	0.00312246	0.0799529	0.0513915	0.100117	0	0	2.46022	0.145666	0	0.108016	0	0	0	0	0	0	0	0	0	0	0	0	0	0	0	0.143449	0.0376833	0	0.124896	0.0189466
Bacteria	Firmicutes	Clostridia	Clostridiales	Clostridiaceae	Serpentinicella	Serpentinicella (65)	0.0366422	0.0551465	0.067053	0.00357385	0.0811751	0.0204449	0.038176	0.0261888	0.00735132	0.00911785	0.0222792	0.0168755	0.024633	0.00936739	0.126241	0.292536	0.0517849	0.0506586	1.04089	2.40815	0.420814	0.257599	0.142736	0.016415	0	0	0	0.00791139	0	0	0	0	0	0	0	0	0	0	0.622976	0.020291	0.0151949	0	0.0135333
Bacteria	Proteobacteria	Epsilonproteobacteria	Campylobacterales	Campylobacteraceae	Arcobacter	Arcobacter (5)	0.0133245	0.0227074	0.0047895	0	0.0463858	0.0449787	0.00424178	0.00748251	0	0.0273535	0.00742639	0	0.00985319	0.00312246	0.134657	0.193707	0.0655941	0.0225149	2.3544	0.0976276	0.0485555	0.0824317	0.0540082	0	0.139179	0.0143261	0.160348	0.0830696	0.19017	0.107974	0.0470051	0.0927494	0.0100167	0.0137656	0.0213576	0.023881	0.0462131	0.0385721	0.213123	0.0608731	0.0179831	0.172933	1.38581
Bacteria	Firmicutes	Clostridia	Clostridiales	Lachnospiraceae	Anaerotignum	Anaerotignum (76)	0.0266489	0.0583904	0.0335265	0.0107216	0.108233	0.0204449	0.110286	0.0336713	0.0367566	0.00911785	0.0297055	0.0253133	0.0024633	0.00936739	0.126241	0.237192	0.814748	0.613531	0.136307	1.59458	2.33066	0.159711	1.20361	0.254432	0.173974	0.136098	0.117398	0.0949367	0.2113	0.195953	0.0872952	0.048391	0.0534224	0.0378553	0.138825	0.184225	0.0436457	0.0701311	1.18857	0.852223	0.0928829	0.752578	0.313972
Bacteria	Tenericutes	Mollicutes	Entomoplasmatales	Spiroplasmataceae	Spiroplasma	Spiroplasma (172)	0	0.00324391	0	1.15078	0.0579822	0.00817795	0.144221	0.160874	0.334485	2.23387	0.412164	0.41345	0.43354	0.412165	0.0462885	0.0355787	0.0690465	0.0450298	0.00826105	0	0	0.00515198	0.0154309	0	0	0	0	0	0	0	0	0	0	0.00344139	0.00711921	0.00682314	0.00256739	0	0	0	0	0	0
Bacteria	Proteobacteria	Deltaproteobacteria	Desulfuromonadales	Geobacteraceae	Geobacter	Geobacter (104)	0.00333111	0.00324391	0.076632	0.539652	0.170081	0.0327118	0.322375	0.00748251	0.437404	0.123091	1.71921	1.45973	0.0492659	0.0593268	0.0589126	0.0711575	0.0621418	0.427783	0.140438	0.0976276	0.0647406	0.0566718	0.0154309	0	0	0	0	0	0	0.00799808	0.0167875	0.00806517	0.0734558	0.0481795	0.797352	0.97571	2.16431	2.12848	0.573794	0.0463795	0.0104752	0	0.00270665
Bacteria	Proteobacteria	Deltaproteobacteria	Desulfovibrionales	Desulfovibrionaceae	Desulfovibrio	Desulfovibrio (95)	2.1519	0.616343	1.80085	0.257317	0.328566	1.17354	0.156946	0.430244	0.0992428	0.0866196	0.0816902	0.033751	0.389201	0.330981	0.143074	0.130455	0.283091	0.0365867	0.0950021	0.699665	0.0161852	0.133952	0.327907	0.00820749	0.445372	0.118191	0.346467	0.130538	0.16904	0.111973	0.100725	0.0282281	0.0801336	0.0378553	0.099669	0.153521	0.130937	0.10169	0.131153	0.179721	0.024276	0.0160123	0.0351865
Bacteria	Proteobacteria	Gammaproteobacteria	Pseudomonadales	Pseudomonadaceae	Pseudomonas	Pseudomonas (132)	0	0	0	0	0.00386548	0	0	0	0	0	0	0	0	0	0	0	0	0.821794	0.578273	2.06971	0.635267	0.886141	0.3742	0.246225	0	0	0	0	0	0	0	0	0	0	0	0	0	0	0.16804	0.56525	0.342599	0	0.0351865
Bacteria	Firmicutes	Clostridia	Thermoanaerobacterales	Thermoanaerobacteraceae	Gelria	Gelria (86)	0.886076	0.765563	0.560372	0.0750509	0.16235	0.175826	0.246023	0.2993	0.0918915	0.2553	0.0259924	0.00843775	0.44093	0.38094	0	0	0	0.00562873	0	0.013017	0	0	0	0	0.508003	1.01357	0.967816	2.04114	0.760681	0.891786	0.18802	0.294379	0.106845	0.309725	0.121027	0.0818777	0.189987	0.164808	0.0163941	0.00289872	0.0102961	0.041632	0.00541331
Bacteria	Proteobacteria	Deltaproteobacteria	Desulfovibrionales	Desulfovibrionaceae	Desulfovibrio	Desulfovibrio (108)	1.95869	0.992636	1.57575	0.332368	0.722845	1.18989	0.598091	1.03633	0.58443	0.483246	0.323048	0.312197	1.00256	0.802473	0.0967851	0.0434851	0.120831	0.149161	0.0371747	0.10739	0.0485555	0.0360639	0.08487	0.0656599	0.995129	1.06372	1.46318	1.32516	1.24245	1.39966	0.557346	0.274216	0.173623	0.278753	0.231374	0.204694	0.189987	0.150782	0.102463	0.0231898	0.0352498	0.041632	0.00541331
Bacteria	Synergistetes	Synergistia	Synergistales	Synergistaceae	Aminomonas	Aminomonas (55)	1.92871	1.43381	1.52306	1.29731	0.668728	0.936376	0.615058	1.62745	0.764537	0.934579	0.556979	0.417669	1.62085	1.31768	0.122033	0.154175	0.14845	0.112575	0.0826105	0.143187	0.0849721	0.0875837	0.158167	0.0820749	0.0974252	0.0716307	0.0830375	0.039557	0.0507121	0.0479885	0.0570776	0.0443584	0.0233723	0.0688279	0.138825	0.163755	0.349166	0.30507	0.0655765	0.0260885	0.0230223	0.00640492	0.00270665
Bacteria	Proteobacteria	Gammaproteobacteria	Chromatiales	Halothiobacillaceae	Halothiobacillus	Halothiobacillus (60)	0	0	0.038316	0.278761	0.347893	0.0858685	0.453871	0.0224475	0.61016	0.173239	1.7452	1.64114	0.182284	0.181103	0.908938	0.976439	0.303804	1.34808	0.123916	1.10645	0	0.0412159	0.0732968	0	0	0	0	0	0	0	0.00335751	0	0	0.0137656	0.441391	0.382096	0.765083	0.51897	0.0573794	0.110151	1.42019	0.00640492	0.0108266
Bacteria	Firmicutes	Clostridia	Clostridiales	Defluviitaleaceae	Vallitalea	Vallitalea (85)	0.109927	0.0259513	0.110159	0	0.0502513	0.0817795	0.038176	0.0523776	0.00735132	0.0227946	0.00371319	0.00421888	0.0320229	0.0249797	0	0.00790639	0.00345232	0.357424	0.0247831	0.0325425	1.44453	0.0206079	0.0115732	0.221602	0.0347947	0.0214892	0.0257702	0	0.012678	0.00799808	0.0100725	0.0161303	0	0.00344139	0.00711921	0.0102347	0	0.00350656	0.0204926	0	0.00593467	0	0.00541331
Bacteria	Synergistetes	Synergistia	Synergistales	Synergistaceae	Lactivibrio	Lactivibrio (56)	0.619587	0.512538	0.871689	0.243022	0.44453	0.723749	0.182397	0.546223	0.0918915	0.182357	0.18566	0.168755	0.394128	0.415288	0.0631207	0.0553447	0.0621418	0.0703591	0.132177	0.214781	0.0687869	0.0875837	0.08487	0.016415	0.574113	0.77003	1.05944	1.11946	1.11144	1.41966	0.973677	0.721832	0.714524	0.81561	0.804471	0.78125	0.811297	0.813521	0.426247	0.142037	0.263299	0.0928713	0.146159
Bacteria	Firmicutes	Clostridia	Clostridiales	Ruminococcaceae	Anaerofilum	Anaerofilum (92)	0.0366422	0.0421708	0.134106	0.0214431	0.112099	0.0245339	0.0339343	0.00374125	0.0183783	0.00455892	0.018566	0.0210944	0	0.00312246	0.374516	0.3716	1.22212	0.422155	0.532838	0.530444	0.445092	0.432767	1.39264	0.311884	0.0139179	0.00358153	0.00859008	0.0039557	0.029582	0	0.00335751	0	0.0033389	0.00344139	0.00355961	0.00341157	0	0	0.188532	0.104354	0.0385753	0.0928713	0.0297732
Bacteria	Bacteroidetes	Flavobacteriia	Flavobacteriales	Crocinitomicaceae	Fluviicola	Fluviicola (141)	0	0	0.0431055	0.00357385	0.00386548	0	0	0	0	0	0.0222792	0	0.00492659	0	0.0799529	0.0790639	0	0.0168862	0.293267	1.00231	0.258963	1.37043	1.07631	0.13132	0	0	0	0	0	0	0	0	0	0	0	0.00682314	0	0.00350656	0	0.0376833	0.881758	0.121693	0.184052
Bacteria	Bacteroidetes	Bacteroidia	Marinilabiliales	Marinilabiliaceae	Labilibacter	Labilibacter (62)	0.423051	1.35271	0.838163	0.0714771	0.255122	0.0858685	0.0848356	0.0561188	0.0441079	0.0273535	0.0408451	0.0464076	0.0320229	0.0187348	0.765864	0.695762	0.455707	0.00844309	0.462619	0.657359	0.00404629	0.788253	0.55937	0	0	0.0107446	0	0	0.0380341	0.0319923	0.0369326	0.0201629	0.0066778	0.00344139	0.00355961	0.0102347	0	0	0	0.0318859	0.0345721	0	0
Bacteria	Proteobacteria	Epsilonproteobacteria			Sulfurovum	Sulfurovum (116)	0	0	0.0143685	0.0714771	0.0231929	0.0122669	0.343584	0.0224475	0.385944	0.059266	0.363893	0.367042	0.0492659	0.0686942	0.0126241	0.0118596	0	0.0140718	0	0	0	0	0	0	0	0	0.00286336	0	0.012678	0.00399904	0	0.00806517	0.0267112	0.0412967	1.33841	1.34416	1.05777	1.16768	0.885282	0	0	0	0
Bacteria	Proteobacteria	Betaproteobacteria	Burkholderiales		Thiomonas	Thiomonas (129)	0	0	0.009579	0.025017	0.0502513	0.0122669	0.233298	0.0261888	0.0771889	0.0227946	0.293342	0.26157	0.00492659	0.0156123	0	0	0.0863081	0.030958	0	0	0	0.00515198	0	0	0.00347947	0	0	0	0	0.00799808	0.00335751	0	0.0100167	0.00344139	1.23162	1.30663	0.107831	0.12273	0.106562	0.269581	0.0106543	0	0
Bacteria	Actinobacteria	Actinobacteria	Corynebacteriales	Gordoniaceae	Gordonia	Gordonia (163)	0	0	0	0	0	0	0	0	0	0	0.00371319	0	0	0	1.18667	1.15829	0.245115	0.166048	0.0165221	0.110645	0.254916	0.350335	0.258468	0.0328299	0	0.00716307	0	0	0	0	0	0	0	0	0	0.00341157	0	0	0.0122956	0.072468	0.47412	0	0.00811996
Bacteria	Firmicutes	Clostridia	Clostridiales	Ruminococcaceae	Pseudoflavonifractor	Pseudoflavonifractor (98)	0.0433045	0.0162195	0.110159	0.0214431	0.262853	0.0531567	0.169671	0.0486363	0.0551349	0.00455892	0.0445583	0.0379699	0.024633	0.0187348	0.934186	1.06736	0.611061	0.46437	1.02024	0.628071	0.538157	1.1592	0.860273	0.344714	0.00347947	0	0.00286336	0.0039557	0	0	0	0	0	0	0	0	0	0	0	0	0	0	0
Bacteria	Bacteroidetes	Chitinophagia	Chitinophagales	Chitinophagaceae	Taibaiella	Taibaiella (171)	0.00666223	0	0.019158	0.00357385	0.0115964	0.00408898	0.0127253	0	0.0147026	0	0.0111396	0.00843775	0.0024633	0	0.450261	0.442758	0.179521	0.160419	0.173482	1.09018	0.258963	0.350335	0.285472	0.0656599	0	0	0	0	0	0	0	0	0	0	0	0	0.00513479	0.00701311	0.00409853	0.0753667	0.272559	0.22097	0.0487198
Bacteria	Firmicutes	Clostridia	Clostridiales	Lachnospiraceae	Anaerotignum	Anaerotignum (21)	0.0366422	0.00324391	0.0431055	0.0142954	0.108233	0.0408898	0.097561	0.0224475	0.0257296	0.00455892	0.00742639	0.0295321	0.0024633	0.0218572	0.770072	0.715528	0.265829	0.211077	0.47088	0.0878649	0.2185	0.844925	0.266183	0.106697	0.160056	0.0859568	0.105944	0.158228	0.114102	0.0719827	0.0470051	0.00806517	0.033389	0.0240898	0.106788	0.160344	0.0205392	0.00350656	1.06562	0.710186	0.289085	0.18254	0.446598
Bacteria	Verrucomicrobia					Verrucomicrobia (67)	0.0199867	0.00648782	0.047895	0.00357385	0.0463858	0.00408898	0.0212089	0.00748251	0.00735132	0	0.0111396	0.00843775	0.0024633	0.00624493	0.467093	0.494149	0.956294	0.726106	0.243701	0.800547	0.631221	0.54611	1.0493	0.500657	0	0	0.00572672	0.0118671	0.00422601	0.00399904	0	0	0	0.00344139	0	0	0	0	0.508218	0.0550757	0.008902	0.230577	0.0162399
Bacteria	Bacteroidetes	Bacteroidia	Bacteroidales	Bacteroidaceae	Bacteroides	Bacteroides (110)	0.0133245	0.0227074	0.0239475	0	0.0231929	0.00408898	0.00848356	0.00748251	0.00367566	0.00455892	0	0	0.00985319	0.00624493	0.0378724	0.0355787	0.0276186	0.143533	0.0660884	0.185493	0.10925	0.0309119	0.0347195	0.0246225	0.201809	0.100283	0.0830375	0.138449	0.325403	0.179957	0.0872952	0.0161303	0.0267112	0.0137656	0.0783113	0.0545852	0.0102696	0.00350656	0.131153	0.281176	0.171568	0.297829	1.02311
Bacteria	Proteobacteria	Gammaproteobacteria	Enterobacterales	Yersiniaceae	Serratia	Serratia (128)	0.00666223	0.00324391	0	0.00357385	0.00773096	0	0.00424178	0	0.00735132	0.0136768	0.0222792	0.00421888	0.00492659	0.00624493	0.00420805	0	0.0207139	0.737364	0	0.0325425	0.331796	0	0.0270041	0.525279	0.0556715	0.0501415	0.0601306	0.122627	0.0464861	0.0839798	0.020145	0.0443584	0.0200334	0.0206484	0.0605133	0.0545852	0.0564827	0.0245459	0.991844	0.292771	0.0322825	0.339461	0.0920262
Bacteria	Bacteroidetes	Flavobacteriia	Flavobacteriales	Flavobacteriaceae	Pustulibacterium	Pustulibacterium (89)	0	0	0.0047895	0	0	0	0	0	0	0	0	0	0	0	0	0	0	0	0	0	0	0	0	0	0.170494	0.0608861	0.220479	0.130538	0.207074	0.0759818	0.0805802	0.096782	0.096828	0.0378553	0.17798	0.225164	0.0539153	0.108703	0.889381	0.898603	0.978925	0.0608467	0.430358
Bacteria	Proteobacteria	Deltaproteobacteria	Desulfovibrionales	Desulfovibrionaceae	Desulfovibrio	Desulfovibrio (47)	0	0	0.009579	0	0.00773096	0	0	0	0.00735132	0	0	0	0	0	0.00841609	0	0	0	0	0	0	0	0	0	0.977731	0.39755	0.767381	0.0830696	0.371889	0.235943	0.151088	0.0282281	0.140234	0.0447381	0.199338	0.167167	0.0308087	0.0280525	0.151646	0.0811641	0.0233805	0.211362	0.308558
Bacteria	Proteobacteria	Deltaproteobacteria	Desulfarculales	Desulfarculaceae	Desulfarculus	Desulfarculus (97)	0.666223	0.522269	0.977058	0.339516	0.583688	0.392542	0.229056	0.426503	0.158053	0.227946	0.189373	0.244695	0.551779	0.38094	0.138866	0.0869703	0.0414279	0.534729	0.0454358	0.0748479	0.210407	0.133952	0.0540082	0.221602	0.0382742	0.0716307	0.120261	0.0435127	0.156362	0.411901	0.20145	0.201629	0.0367279	0.0137656	0.00711921	0.0136463	0.00513479	0	0.0204926	0.00869616	0.0127262	0.0192148	0
Bacteria	Proteobacteria	Gammaproteobacteria	Pseudomonadales	Moraxellaceae	Acinetobacter	Acinetobacter (125)	0.0133245	0.00324391	0.086211	0.00357385	0.340162	0.0572457	0.0127253	0.00748251	0.0330809	0.00455892	0.0148528	0.0210944	0.0123165	0.0187348	0.0126241	0.0316256	0.00690465	0.0112575	0.0413052	0	0.182083	0.0206079	0	0	0.0417537	0.0107446	0.0143168	0.0158228	0.122554	0.00799808	0.00671501	0.0120977	0	0	0.00355961	0.00341157	0.0205392	0.0245459	0.0163941	0	0.322007	0.00320246	0
Bacteria	Bacteroidetes	Bacteroidia	Bacteroidales	Williamwhitmaniaceae	Williamwhitmania	Williamwhitmania (184)	0.0266489	0.0129756	0.10058	0	0.100503	0.0327118	0.0848356	0.00748251	0.0294053	0	0.0408451	0.0379699	0.00738989	0.00624493	0.841609	0.964579	0.182973	0	0.536968	0.559732	0	0.57187	0.370342	0	0	0	0	0	0	0	0	0	0	0	0	0	0	0	0	0	0.00157322	0	0
Bacteria	Spirochaetes	Spirochaetia	Spirochaetales	Spirochaetaceae	Rectinema	Rectinema (64)	0.852765	0.947222	0.775899	0.189414	0.301508	0.429342	0.156946	0.2993	0.135999	0.227946	0.181946	0.198287	0.20938	0.218572	0.349268	0.217426	0.407374	0.101317	0.111524	0.318917	0.0606943	0.340031	0.38963	0.106697	0.0417537	0.265033	0.105944	0.276899	0.325403	0.495881	0.17459	0.173401	0.153589	0.14798	0.156623	0.156932	0.397946	0.4278	0.106562	0.0405821	0.0633499	0	0.00541331
Bacteria	Lentisphaerae	Lentisphaeria	Victivallales	Victivallaceae	Victivallis	Victivallis (133)	0.00333111	0	0	0	0.0541167	0.0122669	0.038176	0.0261888	0.00367566	0.00455892	0.0259924	0.00843775	0.0024633	0	0.248275	0.260911	0.200235	0.515029	0.0702189	0.0878649	0.194222	0.123648	0.146594	0.681221	0	0.00358153	0	0	0.00422601	0	0	0	0.0033389	0	0.0320365	0.0136463	0	0.00350656	0.336079	0.0811641	0.0138008	0.230577	0.0189466
Bacteria	Bacteroidetes	Sphingobacteriia	Sphingobacteriales	Sphingobacteriaceae	Sphingobacterium	Sphingobacterium (174)	0	0	0	0	0	0	0	0	0	0	0.00371319	0.00421888	0	0.0156123	0.302979	0.347881	0.0794034	0.0703591	0.0371747	0.374239	0.210407	0.195775	0.08487	0	0	0	0	0	0	0	0.00335751	0	0	0	0	0	0	0	0.0327882	0.020291	0.828947	0.00960738	0.00541331
Bacteria	Proteobacteria	Betaproteobacteria	Burkholderiales	Comamonadaceae	Hydrogenophaga	Hydrogenophaga (183)	0	0	0	0	0	0	0	0	0	0	0	0	0	0.00624493	0.227234	0.256958	0.504039	0.802094	0.0743494	0.650851	0.0687869	0.015456	0	0	0	0	0	0	0	0	0	0	0	0	0.00355961	0	0.0513479	0.0420787	0	0.185518	0.590166	0	0
Bacteria	Proteobacteria	Gammaproteobacteria	Pseudomonadales	Moraxellaceae	Acinetobacter	Acinetobacter (134)	0	0	0	0.0107216	0	0	0	0	0	0	0.00371319	0.00421888	0.00985319	0.00312246	0	0	0	0.0197006	0.793061	0.0357968	0.0121389	0	0	0	0	0	0.00286336	0	0	0	0	0	0	0.00688279	0	0.00341157	0.00513479	0	0	0.0666705	0.191662	0	0.00541331
Bacteria	Firmicutes	Clostridia	Clostridiales	Peptococcaceae	Sporotomaculum	Sporotomaculum (112)	0.0266489	0.0291952	0.038316	0	0.0541167	0.0449787	0.0339343	0.0486363	0	0.00911785	0.00742639	0.0210944	0.0369495	0.0249797	0.00841609	0.00790639	0.0414279	0.703591	0	0.0455596	0.36012	0.0360639	0.0347195	0.566316	0.163535	0.30443	0.220479	0.193829	0.304272	0.687835	0.392828	0.790386	0.0701169	0.0206484	0.0498345	0.023881	0.0308087	0.0140262	0.233616	0.0405821	0.0486924	0.0832639	0.00541331
Bacteria	Firmicutes	Clostridia	Clostridiales	Lachnospiraceae	Anaerotignum	Anaerotignum (74)	0	0.00324391	0.009579	0	0.0270584	0.0122669	0.0339343	0.00374125	0.00735132	0	0.00371319	0.00421888	0	0.00624493	0.0462885	0.0434851	0.0276186	0.0140718	0.0702189	0.13017	0.28324	0.0566718	0.0732968	0.0246225	0.0173974	0.0107446	0.0114534	0.0118671	0.00845201	0.0119971	0.0235026	0	0	0.00688279	0	0.0170579	0.00256739	0	0.0286897	0.0260885	0.0122275	0.749376	0.110973
						unclassified (127)	0.0966023	0.136244	0.0431055	0.221579	0.100503	0.0899575	0.135737	0.130944	0.0992428	0.670162	0.103969	0.0885964	0.349788	0.25292	0.677495	0.565307	0.300352	0.745807	0.272615	0.299391	0.432953	0.448223	0.428208	0.361129	0.0556715	0.193403	0.0744474	0.138449	0.143684	0.383908	0.245098	0.496008	0.210351	0.340698	0.206457	0.221752	0.498074	0.508451	0.569695	0.197113	0.0245955	0.041632	0.0243599
Bacteria	Proteobacteria	Alphaproteobacteria	Rhizobiales	Brucellaceae	Pseudochrobactrum	Pseudochrobactrum (77)	0.343105	0.155708	0.124527	0.0464601	0.340162	0.192182	0.279958	0.396573	0.154378	0.186916	0.0519847	0.0843775	0.337472	0.40592	0.0336644	0.0118596	0	0.0506586	0.00413052	0	0	0	0.00771545	0.00820749	0.727209	0.53723	0.598442	0.090981	0.0845201	0.0879789	0.0570776	0.0846842	0.096828	0.079152	0.0355961	0.0375273	0.0410783	0.0385721	0.0942662	0.0956577	0.217216	0.0320246	0.0297732
Bacteria	Bacteroidetes	Sphingobacteriia	Sphingobacteriales	Sphingobacteriaceae	Solitalea	Solitalea (166)	0.0632911	0.0259513	0.09579	0.0178693	0.150754	0.155381	0.114528	0.0860489	0.0441079	0.0866196	0.0519847	0.0379699	0.123165	0.0718166	0.694328	0.723435	0.345232	0	0.425444	0.644342	0	0.664606	0.42435	0	0	0	0	0	0.00422601	0.00399904	0.00671501	0	0.0066778	0	0.00711921	0.00341157	0.0102696	0	0.0655765	0	0.00575557	0	0
Bacteria	Proteobacteria	Epsilonproteobacteria	Campylobacterales	Campylobacteraceae	Sulfurospirillum	Sulfurospirillum (57)	0.00666223	0	0.0143685	0.00357385	0.0347893	0.00817795	0.0127253	0	0.00367566	0.00455892	0.00742639	0.00843775	0.00492659	0.0124899	0.0967851	0.106736	0.324518	0.0394011	0.181743	0.693156	0.0768795	0.0772798	0.235321	0.016415	0.0417537	0.0286523	0.040087	0.039557	0.0633901	0.0359914	0.0100725	0.0120977	0.0066778	0.0103242	0.0249172	0.0204694	0.00770218	0.0245459	0.159843	0.0434808	0.0148367	0.0224172	0.359985
Bacteria	Firmicutes	Clostridia	Clostridiales	Clostridiales Family XIII. Incertae Sedis	Anaerovorax	Anaerovorax (170)	0.216522	0.165439	0.167633	0.0643294	0.216467	0.368008	0.123012	0.310524	0.0624862	0.0501482	0.0816902	0.0464076	0.25372	0.324736	0.34506	0.324162	0.196782	0.278622	0.218918	0.178984	0.343935	0.340031	0.154309	0.180565	0.0800278	0.125354	0.100218	0.217563	0.131006	0.323922	0.20145	0.149206	0.143573	0.39576	0.281209	0.300218	0.605905	0.511957	0.188532	0.0695693	0.0910919	0.134503	0.0595464
Bacteria	Lentisphaerae	Lentisphaeria	Victivallales	Victivallaceae	Victivallis	Victivallis (182)	0.0133245	0	0.0143685	0	0.00773096	0.0122669	0.00848356	0	0	0	0	0	0	0	0.260899	0.387413	0.172616	0.588202	0.185874	0.139933	0.238731	0.329727	0.212175	0.434997	0	0	0	0	0	0	0	0	0	0	0	0	0	0	0.319685	0.0115949	0.0130844	0.0160123	0
Bacteria	Spirochaetes	Spirochaetia	Spirochaetales	Spirochaetaceae	Sphaerochaeta	Sphaerochaeta (22)	0.0999334	0.116781	0.114948	0.00357385	0.104368	0.0163559	0.0296925	0.0112238	0.0294053	0	0.0259924	0.00843775	0	0.00624493	0.201986	0.213472	0.462611	0.0506586	0.214787	0.315663	0.0445092	0.278207	0.570944	0.0246225	0.0243563	0.0250707	0.0114534	0.0356013	0.0507121	0.0159962	0.0268601	0.0322607	0.0300501	0.0481795	0.0106788	0.0341157	0.00256739	0	0.106562	0.0579744	0.0766134	0	0.00541331
Bacteria	Proteobacteria	Gammaproteobacteria	Xanthomonadales	Xanthomonadaceae	Lysobacter	Lysobacter (124)	0	0	0	0.00357385	0	0	0.00424178	0.0112238	0.011027	0	0	0.00421888	0.0024633	0	0	0	0	0	0.0289137	0.562986	0	0	0	0	0	0	0	0	0	0	0	0	0	0	0	0.00682314	0.00513479	0	0	0	0.443372	0	0.00270665
Bacteria	Bacteroidetes	Bacteroidia	Bacteroidales	Lentimicrobiaceae	Lentimicrobium	Lentimicrobium (159)	0.216522	0.557952	0.316107	0.15725	0.177812	0.310762	0.173913	0.276853	0.143351	0.268977	0.0816902	0.135004	0.187211	0.237307	0.126241	0.122549	0.25202	0.377125	0.0371747	0.15295	0.0606943	0.144256	0.181313	0.00820749	0	0	0	0	0	0	0	0	0	0	0	0	0	0	0	0	0	0	0
Bacteria	Verrucomicrobia	Opitutae	Puniceicoccales	Puniceicoccaceae	Ruficoccus	Ruficoccus (189)	0	0	0	0.00357385	0	0	0	0	0	0	0	0	0	0	0.00420805	0.019766	0.010357	0.526286	0	0.013017	0.36012	0.00515198	0.0270041	0.517072	0	0.0179077	0.00286336	0.0039557	0	0	0.00335751	0	0	0	0	0	0	0	0.176237	0.0173923	0	0.0896689	0.00541331
Bacteria	Firmicutes	Clostridia	Clostridiales		Natranaerovirga	Natranaerovirga (213)	0.0199867	0.0227074	0.0143685	0	0.0154619	0.00408898	0.00848356	0	0.00735132	0	0	0	0	0	0	0.00395319	0.0207139	0.526286	0.00413052	0.0162713	0.39249	0	0.0270041	0.22981	0.0382742	0.0501415	0.0200435	0.0276899	0.02113	0.0199952	0.01343	0.0201629	0.0166945	0.0344139	0.0320365	0.0204694	0.0154044	0.0140262	0.0573794	0.0289872	0.0439727	0.076859	0.0460131
Bacteria	Proteobacteria	Gammaproteobacteria	Pseudomonadales	Moraxellaceae	Acinetobacter	Acinetobacter (25)	0	0	0.0047895	0	0.0115964	0	0	0	0	0	0.00371319	0	0.0024633	0.00936739	0.00420805	0	0.0379756	0.0140718	0	0.520681	0.0121389	0	0.0964432	0	0.0139179	0.0429784	0.0200435	0.0514241	0.012678	0.0159962	0.0100725	0.00806517	0.0066778	0.00688279	0	0.0102347	0.0256739	0.0385721	0.311488	0.020291	0.00296733	0	0
						unclassified (146)	0.519654	0.194635	0.249054	0.0929202	0.224198	0.294406	0.11877	0.295559	0.0771889	0.0683839	0.103969	0.0885964	0.22416	0.174858	0	0.0237192	0.0241663	0.00562873	0.00413052	0.0520681	0.00404629	0.010304	0.0270041	0	0.278358	0.250707	0.114534	0.114715	0.135232	0.119971	0.104083	0.0443584	0.0767947	0.151421	0.249172	0.235398	0.426187	0.336629	0.0409853	0.0405821	0.0104752	0	0.0189466
Bacteria	Firmicutes	Clostridia	Clostridiales	Caldicoprobacteraceae	Caldicoprobacter	Caldicoprobacter (142)	0.263158	0.327635	0.220317	0.0607555	0.224198	0.130847	0.250265	0.164615	0.0955672	0.113973	0.0779771	0.0632831	0.23894	0.181103	0.00841609	0.019766	0.0138093	0.00844309	0.0247831	0.00650851	0.00809258	0.010304	0.0270041	0.00820749	0.0208768	0.200566	0.031497	0.0435127	0.215526	0.399904	0.359253	0.487943	0.417362	0.516209	0.249172	0.221752	0.107831	0.168315	0.0245912	0.00869616	0.0310675	0.0160123	0
Bacteria	Bacteroidetes	Cytophagia	Cytophagales	Cytophagaceae	Cytophaga	Cytophaga (200)	0.406396	0.035683	0.426266	0.0321647	0.0309239	0.00817795	0	0.00374125	0.00367566	0.00455892	0	0.0126566	0.00985319	0	0.0168322	0.0276724	0.113927	0.0337724	0.0454358	0.510918	0.0566481	0.0360639	0.16974	0.00820749	0	0	0	0	0	0	0	0	0	0.00344139	0	0	0	0	0	0	0	0	0
Bacteria	Bacteroidetes	Bacteroidia	Bacteroidales	Dysgonamonadaceae	Proteiniphilum	Proteiniphilum (102)	0.139907	0.155708	0.076632	0.0714771	0.104368	0.0981354	0.097561	0.104755	0.0514592	0.0410303	0.0519847	0.0379699	0.118238	0.146756	0.0378724	0.0434851	0.0932127	0.486885	0.0247831	0.0357968	0.222546	0	0.0540082	0.106697	0.114823	0.0895383	0.137441	0.217563	0.29582	0.267936	0.228311	0.25002	0.103506	0.103242	0.117467	0.143286	0.133504	0.129743	0.225419	0.130442	0.207355	0.0832639	0.116386
Bacteria	Proteobacteria	Alphaproteobacteria	Rhodobacterales	Rhodobacteraceae	Pannonibacter	Pannonibacter (7)	0.00666223	0	0.047895	0.0214431	0.0386548	0.00408898	0.0593849	0.00748251	0.481511	0.0319125	0.204226	0.274227	0.0197064	0.0218572	0.0252483	0.0355787	0	0.0337724	0	0.013017	0.028324	0.0257599	0.00771545	0	0.0104384	0.00716307	0.00286336	0.0039557	0	0	0	0.00806517	0.0100167	0.00344139	0.0640729	0.0784662	0.084724	0.108703	0.0122956	0.0115949	0.008902	0.0160123	0
Bacteria	Synergistetes	Synergistia	Synergistales	Synergistaceae	Cloacibacillus	Cloacibacillus (66)	0.199867	0.165439	0.153264	0.0893463	0.0425203	0.0449787	0.0678685	0.0411538	0.0404323	0.0273535	0.0259924	0.0253133	0.0369495	0.0281022	0.122033	0.154175	0.217496	0.334909	0.086741	0.0846106	0.2185	0.113344	0.142736	0.279054	0.0313152	0.128935	0.128851	0.478639	0.388793	0.24794	0.0436476	0.0403258	0.0701169	0.0412967	0.099669	0.112582	0.156611	0.178834	0.0286897	0.0318859	0.0272046	0.00320246	0
Bacteria	Firmicutes	Clostridia	Clostridiales	Peptococcaceae	Desulfitobacterium	Desulfitobacterium (222)	0.173218	0.0746099	0.086211	0.0464601	0.115964	0.0817795	0.0509014	0.0636013	0.0404323	0.0227946	0.0742639	0.0632831	0.0492659	0.0343471	0.462885	0.395319	0.134641	0.0168862	0.23544	0.240815	0.00404629	0.257599	0.131163	0	0	0	0	0	0	0	0	0	0.0033389	0.00344139	0	0	0	0	0	0	0	0	0
Bacteria	Bacteroidetes	Bacteroidia	Bacteroidales	Bacteroidaceae	Bacteroides	Bacteroides (83)	0.0166556	0.0291952	0.0431055	0	0.0270584	0.00408898	0.00848356	0.00374125	0.011027	0	0.018566	0	0	0	0.281939	0.438805	0.186425	0.227964	0.23544	0.185493	0.279194	0.381247	0.20446	0.0738674	0	0.0107446	0.0114534	0.00791139	0.00422601	0	0	0	0	0	0	0.00341157	0.00513479	0	0.0122956	0.0115949	0.0136217	0	0.0189466
Bacteria	Firmicutes				Hydrogenispora	Hydrogenispora (117)	0	0	0.0047895	0.38955	0.0231929	0.0245339	0.0593849	0.0261888	0.106594	0.182357	0.122535	0.135004	0.0344862	0.0249797	0.00420805	0.0118596	0.00345232	0.0112575	0	0	0.00404629	0	0.0115732	0	0	0	0	0	0	0.00399904	0.00671501	0	0.0534224	0.0103242	0.00711921	0.023881	0.0282413	0.0210393	0.0163941	0	0.00157322	0	0
Bacteria	Proteobacteria	Epsilonproteobacteria	Campylobacterales	Campylobacteraceae	Arcobacter	Arcobacter (285)	0	0	0	0	0	0	0	0	0	0	0.00371319	0	0.00738989	0	0.0126241	0.0118596	0.0932127	0.00281436	0.136307	0.279866	0	0	0	0	0	0	0	0	0	0	0	0	0	0	0.0106788	0	0.00256739	0.0140262	0.360671	0.00869616	0.0134426	0.00320246	0.00270665
Bacteria	Firmicutes	Clostridia	Clostridiales	Syntrophomonadaceae	Syntrophomonas	Syntrophomonas (176)	0.303131	0.35683	0.162843	0.0142954	0.0386548	0.0490677	0.00848356	0.0224475	0	0	0	0	0	0.00312246	0	0	0	0.00281436	0	0	0.00404629	0	0	0	0.0452331	0.13968	0.0458138	0.150316	0.0887461	0.147964	0.0470051	0.0282281	0.0066778	0.0412967	0.0142384	0.0307041	0.0693196	0.0596115	0	0	0	0	0
Bacteria	Firmicutes	Clostridia	Clostridiales	Clostridiales Family XIII. Incertae Sedis	Aminipila	Aminipila (140)	0.0333111	0.0421708	0.0526845	0	0.00386548	0.00408898	0.00848356	0	0.00367566	0	0	0	0	0	0	0.0118596	0.0621418	0.135089	0.00413052	0.253832	0.323703	0.010304	0.0964432	0.0984898	0.0139179	0.0143261	0	0	0.00422601	0.00799808	0.00335751	0.0241955	0.0066778	0	0.0142384	0.047762	0.0154044	0.00701311	0.0532809	0.0579744	0.00629287	0.137706	0.0324798
Bacteria	Firmicutes	Erysipelotrichia	Erysipelotrichales	Erysipelotrichaceae	Turicibacter	Turicibacter (44)	0	0	0	0	0	0	0	0	0	0	0.00371319	0	0	0	0.00420805	0	0	0	0	0	0	0	0	0	0.313152	0.150424	0.143168	0.0751582	0.0718421	0.0159962	0.0604351	0.0201629	0.0066778	0.0206484	0.0498345	0.0204694	0.0436457	0.0175328	0.131153	0.15943	0.0747207	0.0800615	0.0378931
Bacteria	Firmicutes	Tissierellia			Sedimentibacter	Sedimentibacter (322)	0.106596	0.0648782	0.047895	0.025017	0.0193274	0.0286228	0.00848356	0.014965	0.00735132	0.00455892	0.00371319	0.00421888	0.0197064	0.0156123	0.0168322	0.0118596	0.0241663	0.0365867	0.00826105	0.013017	0.0566481	0.010304	0.0154309	0.0328299	0.0417537	0.0393969	0.0801741	0.102848	0.160588	0.303927	0.0436476	0.112912	0.0066778	0.0206484	0.0284768	0.0272926	0.0282413	0.0596115	0.00409853	0.0173923	0.0115111	0.0160123	0.00811996
Bacteria	Proteobacteria	Betaproteobacteria	Burkholderiales	Comamonadaceae	Delftia	Delftia (90)	0.00333111	0	0.0143685	0.00357385	0.0115964	0.0204449	0.0466596	0	0.00367566	0.00455892	0	0	0.0024633	0	0.298771	0.146268	0.0138093	0.00562873	0.00826105	0.00325425	0	0.015456	0	0	0.00347947	0.0107446	0	0.0039557	0.016904	0.0119971	0	0	0.0166945	0	0.0106788	0.00682314	0.00256739	0	0.0286897	0.0608731	0.0804375	0.102479	0.0405998
Bacteria	Proteobacteria	Gammaproteobacteria	Thiotrichales	Piscirickettsiaceae	Thiomicrospira	Thiomicrospira (20)	0	0	0	0	0.00773096	0	0	0	0	0.00911785	0	0	0	0.00624493	0.0210402	0.00790639	0	0	0.0330442	0.292883	0.254916	0	0	0	0	0	0	0	0	0	0	0	0	0	0.00355961	0	0.00256739	0.00350656	0.00409853	0	0	0	0.00270665
Bacteria	Firmicutes	Clostridia	Clostridiales	Syntrophomonadaceae	Syntrophomonas	Syntrophomonas (245)	0.0966023	0.0519026	0.124527	0.00714771	0.0927716	0.0776905	0.0466596	0.0411538	0.0147026	0.0227946	0.0111396	0.00421888	0.024633	0.0374696	0.00420805	0.00395319	0.0310709	0.0337724	0.00826105	0.0325425	0.0202314	0	0.042435	0.00820749	0.0243563	0.179077	0.0859008	0.292722	0.10565	0.151964	0.0302176	0.00403258	0.0267112	0.0309725	0.0249172	0.0136463	0.0179718	0.031559	0.0245912	0.00579744	0.00139412	0.0288221	0
Bacteria	Proteobacteria	Deltaproteobacteria	Desulfovibrionales	Desulfovibrionaceae	Desulfovibrio	Desulfovibrio (39)	0.246502	0.291952	0.263423	0.0536078	0.0463858	0.0368008	0.0254507	0.0374125	0.00367566	0	0.018566	0.0168755	0.0295596	0.0249797	0.130449	0.0988299	0.10357	0.00281436	0.07848	0.133424	0.00404629	0.0669758	0.16974	0	0.0974252	0.0393969	0.0944909	0.0237342	0.029582	0.0359914	0.0335751	0.00403258	0.0367279	0.00688279	0.0320365	0.0341157	0	0.0245459	0.0204926	0.0318859	0.00436145	0.00320246	0
Bacteria	Tenericutes	Mollicutes	Acholeplasmatales	Acholeplasmataceae	Acholeplasma	Acholeplasma (308)	0.00666223	0	0.019158	0	0.00773096	0.00408898	0.00424178	0	0.00367566	0.00455892	0	0.00421888	0	0	0.0336644	0.0474383	0.279638	0.0112575	0.0413052	0.192001	0	0.0515198	0.208317	0	0	0	0	0	0	0	0.00335751	0	0	0	0	0	0	0	0	0	0.00157322	0	0
Bacteria	Proteobacteria	Alphaproteobacteria	Caulobacterales	Caulobacteraceae	Brevundimonas	Brevundimonas (78)	0	0	0.0239475	0	0.0115964	0	0.0212089	0	0.0918915	0	0.0668375	0.0632831	0.00738989	0.0124899	0.159906	0.177894	0.0172616	0.0731735	0.0247831	0.0911191	0.0768795	0.10304	0.177455	0.0574524	0	0	0	0	0	0	0	0	0	0	0.00355961	0.0102347	0.00770218	0.0105197	0.0737735	0.0231898	0.101528	0.0800615	0.00270665
Bacteria	Proteobacteria	Deltaproteobacteria	Desulfovibrionales	Desulfovibrionaceae	Desulfocurvus	Desulfocurvus (31)	0.26982	0.120025	0.177212	0.0393124	0.0579822	0.0408898	0.0212089	0.0486363	0	0.00911785	0.0111396	0.00421888	0.0197064	0.00936739	0.00420805	0.0118596	0.0172616	0.0506586	0	0.0683394	0.0121389	0.010304	0.0115732	0.00820749	0.180932	0.114609	0.105944	0.0237342	0.109876	0.0559866	0.0570776	0	0.066778	0.0447381	0.117467	0.0682314	0.0487805	0.0490918	0.00819706	0.00579744	0	0	0.0135333
Bacteria	Firmicutes	Clostridia	Clostridiales	Peptococcaceae	Pelotomaculum	Pelotomaculum (100)	0.26982	0.158952	0.186791	0.0214431	0.0386548	0.0163559	0.0169671	0.0112238	0.011027	0.00455892	0	0.00421888	0.0172431	0.00624493	0.0294563	0.019766	0.0345232	0.10976	0.0165221	0.0455596	0.0728332	0.0412159	0.0694391	0.0328299	0.0417537	0.0752122	0.0343603	0.0435127	0.0802941	0.175958	0.0470051	0.0604887	0.0100167	0.0137656	0.00711921	0.00341157	0.0102696	0.00701311	0.00819706	0.0144936	0.00714968	0.00320246	0
Bacteria	Firmicutes	Bacilli	Bacillales	Bacillaceae	Bacillus	Bacillus (32)	0.0399734	0.0227074	0.0335265	0.025017	0.150754	0.102224	0.135737	0.127203	0.0771889	0.0683839	0.0668375	0.109691	0.184747	0.146756	0.00841609	0	0.00345232	0.00281436	0	0.00325425	0.00404629	0	0	0	0.0452331	0.0716307	0.0286336	0.0791139	0.029582	0.0479885	0.020145	0.0120977	0.0166945	0.017207	0.0676325	0.0648199	0.12837	0.0736377	0.0245912	0.0144936	0.00139412	0.16973	0.0757863
Bacteria	Firmicutes	Clostridia	Clostridiales	Christensenellaceae	Christensenella	Christensenella (126)	0.153231	0.139488	0.263423	0.0107216	0.0347893	0.0163559	0.038176	0.00748251	0	0.00455892	0.0111396	0.00843775	0.0221697	0.00624493	0.00420805	0.00395319	0.00690465	0.0365867	0.0289137	0.0162713	0.0971109	0.00515198	0.00385773	0.00820749	0.0104384	0.0393969	0.0601306	0.0949367	0.0718421	0.0759818	0.01343	0.00806517	0.0033389	0.00344139	0	0	0.00256739	0.00350656	0.0163941	0.00289872	0.00139412	0.00320246	0.00270665
Bacteria	Chloroflexi	Anaerolineae	Anaerolineales	Anaerolineaceae	Pelolinea	Pelolinea (137)	0.20986	0.240049	0.057474	0.15725	0.0889061	0.0490677	0.0509014	0.108496	0.113945	0.136768	0.16338	0.135004	0.140408	0.0655717	0	0	0.00690465	0.030958	0.00413052	0	0.0445092	0	0	0	0	0	0	0.0039557	0	0.00399904	0.00671501	0.00806517	0.0033389	0.017207	0.00355961	0.0204694	0.0256739	0.0280525	0	0	0	0	0
Bacteria	Firmicutes	Negativicutes	Selenomonadales	Sporomusaceae	Dendrosporobacter	Dendrosporobacter (193)	0.233178	0.113537	0.119738	0.025017	0.0347893	0.0286228	0.0212089	0.0411538	0.00367566	0.00455892	0.00371319	0.00843775	0.0123165	0.0187348	0.0210402	0.00790639	0.00690465	0.0225149	0.00413052	0.00325425	0.0809258	0.010304	0	0	0.0626305	0.053723	0.0801741	0.039557	0.0633901	0.099976	0.020145	0.0322607	0.0066778	0.0412967	0.0213576	0.0272926	0.0462131	0.0490918	0.00409853	0	0.00454055	0.00320246	0.00541331
Bacteria	Tenericutes	Mollicutes	Acholeplasmatales	Acholeplasmataceae	Acholeplasma	Acholeplasma (72)	0.0632911	0.035683	0.019158	0	0.0309239	0.0163559	0.00424178	0	0.00367566	0.00455892	0.00742639	0.0210944	0	0.00312246	0.0589126	0.0672043	0.196782	0.0253293	0.0165221	0.143187	0.00404629	0.0515198	0.227606	0	0.0104384	0	0.00286336	0.0158228	0.029582	0.0319923	0.0973677	0.0685539	0.0434057	0.0309725	0.0569537	0.0545852	0.110398	0.0806508	0.114759	0.00869616	0.016589	0.00320246	0.00270665
Bacteria	Firmicutes	Clostridia	Clostridiales		Intestinimonas	Intestinimonas (194)	0.00666223	0	0.0047895	0	0.00386548	0	0	0	0	0	0	0	0	0	0.0126241	0.0276724	0.00345232	0.208263	0.00413052	0	0.113296	0.015456	0.00385773	0.106697	0.00347947	0	0	0	0	0	0	0	0	0	0	0	0	0	0.0245912	0	0	0.00640492	0
Bacteria	Proteobacteria	Epsilonproteobacteria	Campylobacterales	Helicobacteraceae	Wolinella	Wolinella (28)	0.0532978	0.0324391	0.0718425	0.00714771	0	0	0.0254507	0.014965	0.00367566	0.00455892	0.00371319	0	0.0172431	0.0124899	0.0547046	0.0711575	0.0414279	0.0478442	0.0371747	0.149696	0.133528	0.0360639	0.0925854	0.00820749	0.0417537	0.0143261	0.0143168	0.0316456	0.012678	0.0119971	0	0	0.0033389	0	0	0	0.00770218	0.0105197	0.0409853	0.101455	0	0.0864664	0.0514264
Bacteria	Spirochaetes	Spirochaetia	Spirochaetales	Spirochaetaceae	Rectinema	Rectinema (144)	0.0133245	0	0.009579	0	0.0231929	0.0327118	0.0551432	0	0.011027	0	0.0111396	0.00421888	0	0.00312246	0.109409	0.102783	0.0138093	0	0.0330442	0.00976276	0	0.0463679	0.0115732	0	0	0	0	0	0	0	0.00335751	0	0	0	0	0	0.00256739	0	0.0122956	0	0.00314644	0.00320246	0
Bacteria	Firmicutes	Clostridia	Clostridiales	Ruminococcaceae	Hydrogenoanaerobacterium	Hydrogenoanaerobacterium (256)	0.0399734	0.00973173	0.0335265	0.00714771	0.00773096	0.00408898	0.00424178	0	0.00367566	0	0.00742639	0	0.0123165	0	0	0.00395319	0.0172616	0.104131	0	0.013017	0.0445092	0	0	0.0246225	0.00347947	0.00716307	0.00572672	0	0.012678	0.00399904	0.00335751	0	0	0.00344139	0	0.00682314	0.00513479	0	0.00819706	0.00289872	0.00139412	0.00640492	0.00270665
Bacteria	Firmicutes	Clostridia	Clostridiales	Eubacteriaceae	Anaerofustis	Anaerofustis (301)	0.00333111	0.0129756	0	0	0	0	0.00424178	0	0	0	0	0	0	0	0	0	0	0	0	0	0	0	0	0	0.0904662	0.0895383	0.103081	0.102848	0.0633901	0.0439894	0.0268601	0.0282281	0.0033389	0.0309725	0.00355961	0	0.0102696	0.0105197	0.00819706	0.00579744	0.00296733	0.00640492	0
Bacteria	Firmicutes	Clostridia	Clostridiales	Gracilibacteraceae	Gracilibacter	Gracilibacter (164)	0.0799467	0.0519026	0.067053	0.0107216	0.00386548	0	0.00424178	0.00748251	0.00367566	0.00455892	0	0	0.00738989	0	0.00420805	0.00790639	0.00345232	0.0112575	0.00413052	0.0162713	0.00809258	0	0.0192886	0.00820749	0.00695894	0.00358153	0.00572672	0	0	0.00399904	0	0	0.0033389	0.00688279	0.00355961	0.00682314	0.00256739	0	0.00819706	0.00579744	0.00454055	0	0
Bacteria	Proteobacteria	Betaproteobacteria	Burkholderiales	Comamonadaceae	Comamonas	Comamonas (158)	0	0	0	0	0	0	0	0	0	0	0	0	0	0	0	0	0	0	0	0	0	0	0	0	0.0104384	0	0.00286336	0	0.00422601	0	0	0	0.0033389	0.00344139	0	0	0	0	0.0409853	0.00289872	0	0.0224172	0.0324798
Bacteria	Proteobacteria	Deltaproteobacteria	Desulfobacterales	Desulfobacteraceae	Desulfatitalea	Desulfatitalea (177)	0.0133245	0.00324391	0.0047895	0.0357385	0.0115964	0.00817795	0.0296925	0.0112238	0.0147026	0.0364714	0.00371319	0.00421888	0.0270963	0.0156123	0.00420805	0	0	0	0.0123916	0.00325425	0	0	0	0	0	0	0	0	0	0	0	0	0	0	0	0	0	0	0	0	0	0	0
Bacteria	Firmicutes	Erysipelotrichia	Erysipelotrichales	Erysipelotrichaceae	Erysipelothrix	Erysipelothrix (207)	0	0	0	0	0	0	0	0	0	0	0	0	0	0	0	0	0.00345232	0.0253293	0	0.00325425	0.00809258	0	0	0	0	0	0	0	0	0	0	0	0	0	0	0	0	0	0.0122956	0	0	0.00960738	0
Bacteria	Firmicutes	Clostridia	Clostridiales	Lachnospiraceae	Anaerotignum	Anaerotignum (463)	0.00999334	0	0.019158	0	0.00773096	0.00817795	0.00424178	0.00374125	0.00367566	0	0	0	0.0147798	0.00624493	0.00420805	0	0.00690465	0.00281436	0	0.013017	0	0.00515198	0.00385773	0	0	0.0179077	0	0.0237342	0	0.00799808	0.00335751	0	0	0	0.00711921	0	0.00513479	0.00701311	0.00409853	0	0.00436145	0	0
Bacteria	Proteobacteria	Betaproteobacteria	Burkholderiales	Alcaligenaceae	Alcaligenes	Alcaligenes (14)	0.00333111	0	0	0	0	0	0	0	0	0	0	0	0	0.0156123	0	0.00790639	0.00345232	0	0	0	0	0	0	0	0	0	0	0	0	0	0	0	0	0.00344139	0	0.00341157	0	0	0	0	0	0	0
Bacteria	Firmicutes	Erysipelotrichia	Erysipelotrichales	Erysipelotrichaceae	Erysipelothrix	Erysipelothrix (148)	0	0	0.0047895	0	0	0	0.00848356	0	0	0	0	0	0	0	0.00841609	0.00790639	0.00690465	0	0.00413052	0	0	0.00515198	0	0	0	0	0	0	0	0	0	0	0	0	0	0	0	0	0	0	0	0	0
Bacteria	Firmicutes	Clostridia	Clostridiales	Clostridiaceae	Proteiniclasticum	Proteiniclasticum (135)	0	0	0	0.00357385	0.00386548	0.00817795	0.00848356	0	0	0	0	0	0.0024633	0.00624493	0	0	0	0	0	0	0	0	0	0	0	0	0	0	0	0	0	0	0	0	0	0	0	0.00350656	0	0	0	0	0
Bacteria	Bacteroidetes	Flavobacteriia	Flavobacteriales	Flavobacteriaceae	Lutaonella	Lutaonella (139)	0	0	0	0	0	0	0	0	0	0	0	0	0	0	0	0	0	0.00562873	0	0	0	0	0	0	0	0	0	0	0	0	0	0	0	0	0.00355961	0.00341157	0	0	0	0	0	0	0
Bacteria	Firmicutes	Bacilli	Lactobacillales	Carnobacteriaceae	Trichococcus	Trichococcus (33)	0	0	0	0	0	0	0	0	0.00367566	0.00455892	0	0	0	0	0	0	0	0	0	0	0	0	0	0	0	0	0	0.0039557	0	0	0	0	0	0	0	0	0	0	0	0	0	0	0
Bacteria	Bacteroidetes	Bacteroidia	Marinilabiliales	Marinilabiliaceae	Labilibacter	Labilibacter (75)	0	0	0	0	0	0	0	0	0	0	0	0	0	0	0	0	0	0	0	0	0	0	0	0	0	0	0	0	0	0	0	0	0	0	0	0	0	0	0	0.00289872	0	0	0
[truncated: 6 more columns]
